# Supplementary material for: Comparison of the Rhizosphere Bacterial Communities of Zigongdongdou Soybean and a High-Methionine Transgenic Line of This Cultivar
Source: PLoS One. 2014 Jul 31;9(7):e103343. doi: 10.1371/journal.pone.0103343 (PMC4117502; doi:10.1371/journal.pone.0103343)
Supplement: Table S3 — Different OTUs for each sample. (XLS) [file pone.0103343.s003.xls]

## Sheet: Sheet1
Table S3. Different OTUs for each sample
OTUs	Taxonomy	ZD_1	ZD_2	ZD_3	ZD_4	ZD91_1	ZD91_2	ZD91_3	ZD91_4
OTU24445	Bacteria;Acidobacteria;Acidobacteria_Gp4;Gp4	341	224	51	152	264	80	140	124
OTU24293	Bacteria;Acidobacteria;Acidobacteria_Gp4;Gp4	141	87	31	61	86	35	82	61
OTU24270	Bacteria;Acidobacteria;Acidobacteria_Gp4;Gp4	104	96	27	56	112	32	58	48
OTU23552	Bacteria;Proteobacteria;Alphaproteobacteria;Sphingomonadales;Sphingomonadaceae;Sphingosinicella	47	87	122	42	97	40	118	48
OTU22933	Bacteria;Acidobacteria;Acidobacteria_Gp4;Gp4	93	55	50	54	50	36	32	27
OTU24071	Bacteria;Acidobacteria;Acidobacteria_Gp4;Gp4	76	48	20	44	31	27	58	32
OTU23061	Bacteria;Acidobacteria;Acidobacteria_Gp4;Gp4	50	50	21	49	71	34	48	32
OTU10917	Bacteria;Acidobacteria;Acidobacteria_Gp4;Gp4	103	79	18	55	72	50	46	49
OTU24238	Bacteria;Proteobacteria;Alphaproteobacteria;Sphingomonadales;Sphingomonadaceae;unclassified_Sphingomonadaceae	37	53	37	34	77	27	75	11
OTU24191	Bacteria;Proteobacteria;Alphaproteobacteria;Sphingomonadales;Sphingomonadaceae;Sphingomonas	24	48	33	17	60	18	72	29
OTU23507	Bacteria;Acidobacteria;Acidobacteria_Gp4;Gp4	81	37	10	33	21	7	34	31
OTU24509	Bacteria;Acidobacteria;Acidobacteria_Gp4;Gp4	59	53	14	23	41	12	46	24
OTU22283	Bacteria;Proteobacteria;Alphaproteobacteria;Sphingomonadales;Sphingomonadaceae;Sphingomonas	36	82	134	35	69	39	107	35
OTU22343	Bacteria;Bacteroidetes;Sphingobacteria;Sphingobacteriales;Chitinophagaceae;Terrimonas	61	23	7	33	55	12	27	17
OTU21034	Bacteria;Acidobacteria;Acidobacteria_Gp4;Gp4	74	53	18	56	55	31	20	42
OTU22386	Bacteria;Acidobacteria;Acidobacteria_Gp4;Gp4	32	71	55	86	60	21	55	27
OTU24363	Bacteria;Acidobacteria;Acidobacteria_Gp10;Gp10	40	25	16	25	34	10	29	8
OTU24735	Bacteria;Acidobacteria;Acidobacteria_Gp4;Gp4	55	38	72	139	55	18	22	51
OTU24578	Bacteria;Bacteroidetes;Sphingobacteria;Sphingobacteriales;Chitinophagaceae;Terrimonas	54	35	7	89	42	16	32	50
OTU10698	Bacteria;Acidobacteria;Acidobacteria_Gp6;Gp6	60	22	22	77	47	43	36	99
OTU21500	Bacteria;Acidobacteria;Acidobacteria_Gp4;Gp4	73	44	56	55	58	26	38	47
OTU24211	Bacteria;Acidobacteria;Acidobacteria_Gp4;Gp4	55	41	38	73	40	19	23	26
OTU24767	Bacteria;Proteobacteria;Gammaproteobacteria;Xanthomonadales;Xanthomonadaceae;Lysobacter	33	37	37	40	26	44	56	25
OTU17084	Bacteria;Acidobacteria;Acidobacteria_Gp4;Gp4	46	31	11	24	27	17	26	20
OTU21497	Bacteria;Acidobacteria;Acidobacteria_Gp4;Gp4	49	69	40	45	53	31	51	26
OTU23280	Bacteria;Acidobacteria;Acidobacteria_Gp4;Gp4	51	45	33	30	54	17	40	32
OTU24115	Bacteria;Acidobacteria;Acidobacteria_Gp4;Gp4	40	30	7	23	45	16	13	19
OTU10945	Bacteria;Acidobacteria;Acidobacteria_Gp6;Gp6	48	30	6	45	32	23	20	30
OTU23972	Bacteria;Acidobacteria;Acidobacteria_Gp4;Gp4	43	26	8	24	39	17	20	24
OTU21982	Bacteria;Proteobacteria;Gammaproteobacteria;Xanthomonadales;Sinobacteraceae;Steroidobacter	20	41	26	11	41	29	36	14
OTU24003	Bacteria;Chloroflexi;Anaerolineae;Anaerolineales;Anaerolineaceae;unclassified_Anaerolineaceae	53	46	24	37	36	25	58	34
OTU20708	Bacteria;Proteobacteria;Alphaproteobacteria;Sphingomonadales;Sphingomonadaceae;Sphingomonas	27	32	38	17	48	12	37	4
OTU23369	Bacteria;Bacteroidetes;Sphingobacteria;Sphingobacteriales;Chitinophagaceae;Ferruginibacter	10	15	1	11	6	6	5	4
OTU24241	Bacteria;Bacteroidetes;Sphingobacteria;Sphingobacteriales;Chitinophagaceae;Terrimonas	29	20	9	37	34	19	24	48
OTU24749	Bacteria;Acidobacteria;Acidobacteria_Gp4;Gp4	41	31	9	22	43	11	35	18
OTU10575	Bacteria;Acidobacteria;Acidobacteria_Gp6;Gp6	54	30	5	7	36	21	26	38
OTU21871	Bacteria;Acidobacteria;Acidobacteria_Gp4;Gp4	20	38	24	14	22	19	22	12
OTU24535	Bacteria;Bacteroidetes;Sphingobacteria;Sphingobacteriales;Chitinophagaceae;Ferruginibacter	34	20	1	29	34	15	18	19
OTU23854	Bacteria;Proteobacteria;Betaproteobacteria;unclassified_Betaproteobacteria	36	29	39	34	22	9	14	12
OTU20807	Bacteria;Acidobacteria;Acidobacteria_Gp6;Gp6	20	10	10	26	23	6	13	23
OTU21087	Bacteria;Acidobacteria;Acidobacteria_Gp4;Gp4	51	16	8	19	45	9	19	21
OTU21829	Bacteria;Acidobacteria;Acidobacteria_Gp6;Gp6	26	28	26	34	36	40	26	26
OTU24553	Bacteria;Gemmatimonadetes;Gemmatimonadetes;Gemmatimonadales;Gemmatimonadaceae;Gemmatimonas	37	10	8	28	19	10	52	17
OTU05717	Bacteria;Acidobacteria;Acidobacteria_Gp6;Gp6	32	16	3	21	4	3	9	23
OTU11138	Bacteria;Acidobacteria;Acidobacteria_Gp4;Gp4	11	16	20	29	17	10	10	11
OTU21368	Bacteria;Acidobacteria;Acidobacteria_Gp4;Gp4	23	21	17	14	31	10	40	17
OTU22075	Bacteria;Proteobacteria;Gammaproteobacteria;Xanthomonadales;Xanthomonadaceae;Lysobacter	16	9	21	22	18	18	21	31
OTU22783	Bacteria;Acidobacteria;Acidobacteria_Gp7;Gp7	18	28	6	4	19	6	23	22
OTU23309	Bacteria;Chloroflexi;Anaerolineae;Anaerolineales;Anaerolineaceae;unclassified_Anaerolineaceae	13	23	10	17	19	9	15	19
OTU20816	Bacteria;Proteobacteria;Gammaproteobacteria;Xanthomonadales;Xanthomonadaceae;Lysobacter	22	6	2	10	27	5	7	6
OTU23546	Bacteria;Acidobacteria;Acidobacteria_Gp4;Gp4	34	20	11	19	18	11	23	11
OTU23732	Bacteria;Acidobacteria;Acidobacteria_Gp11;Gp11	36	26	1	15	20	5	3	9
OTU23760	Bacteria;Proteobacteria;Alphaproteobacteria;Sphingomonadales;Sphingomonadaceae;Sphingomonas	22	19	41	24	39	11	34	38
OTU20441	Bacteria;Acidobacteria;Acidobacteria_Gp6;Gp6	31	22	6	31	29	19	9	21
OTU21491	Bacteria;Proteobacteria;Gammaproteobacteria;unclassified_Gammaproteobacteria	11	30	11	18	30	13	21	15
OTU10792	Bacteria;Acidobacteria;Acidobacteria_Gp4;Gp4	22	18	9	12	18	12	15	11
OTU23583	Bacteria;Acidobacteria;Acidobacteria_Gp6;Gp6	32	26	9	24	28	28	46	34
OTU24770	Bacteria;Proteobacteria;Alphaproteobacteria;Sphingomonadales;Sphingomonadaceae;Sphingomonas	15	37	40	29	51	19	42	8
OTU22547	Bacteria;Bacteroidetes;Sphingobacteria;Sphingobacteriales;Chitinophagaceae;Terrimonas	12	6	6	19	16	4	8	26
OTU23498	Bacteria;Proteobacteria;Alphaproteobacteria;Sphingomonadales;Sphingomonadaceae;Sphingomonas	15	17	29	3	43	11	23	13
OTU23775	Bacteria;Proteobacteria;Alphaproteobacteria;Sphingomonadales;Sphingomonadaceae;Sphingomonas	13	16	17	6	8	7	14	3
OTU24768	Bacteria;Gemmatimonadetes;Gemmatimonadetes;Gemmatimonadales;Gemmatimonadaceae;Gemmatimonas	21	29	6	6	27	10	10	10
OTU13610	Bacteria;Acidobacteria;Acidobacteria_Gp4;Gp4	20	4	1	8	8		3	6
OTU23261	Bacteria;Proteobacteria;Alphaproteobacteria;Sphingomonadales;Sphingomonadaceae;Sphingosinicella	11	19	23	11	26	14	37	7
OTU11059	Bacteria;Acidobacteria;Acidobacteria_Gp6;Gp6	9	19	4	8	22	9	2	10
OTU15619	Bacteria;Proteobacteria;Alphaproteobacteria;Sphingomonadales;Sphingomonadaceae;Sphingosinicella	17	30	37	6	31	6	43	4
OTU22012	Bacteria;Proteobacteria;Alphaproteobacteria;Sphingomonadales;Sphingomonadaceae;Sphingomonas	4	12	18	8	20	13	12	10
OTU22634	Bacteria;Bacteroidetes;Sphingobacteria;Sphingobacteriales;Chitinophagaceae;Flavisolibacter	34	64	28	37	36	38	99	49
OTU24461	Bacteria;Gemmatimonadetes;Gemmatimonadetes;Gemmatimonadales;Gemmatimonadaceae;Gemmatimonas	13	14	3	9	14	11	10	14
OTU16397	Bacteria;Acidobacteria;Acidobacteria_Gp6;Gp6	21	36	9	12	31	23	20	21
OTU18095	Bacteria;Acidobacteria;Acidobacteria_Gp4;Gp4	23	5	2	6	24	7	10	10
OTU20087	Bacteria;Acidobacteria;Acidobacteria_Gp4;Gp4	22	13	3	5	15	5	5	14
OTU23337	Bacteria;Bacteroidetes;Sphingobacteria;Sphingobacteriales;Chitinophagaceae;unclassified_Chitinophagaceae	32	11	15	27	23	10	28	14
OTU24538	Bacteria;Proteobacteria;Alphaproteobacteria;Sphingomonadales;Sphingomonadaceae;Sphingomonas	6	6	2	11	10	3
OTU24650	Bacteria;Proteobacteria;Alphaproteobacteria;Sphingomonadales;Sphingomonadaceae;Sphingomonas	10	25	13	22	6	4	13
OTU15337	Bacteria;Proteobacteria;Alphaproteobacteria;Sphingomonadales;Sphingomonadaceae;Sphingomonas	8	8	15	6	18	3	16	1
OTU21276	Bacteria;Acidobacteria;Acidobacteria_Gp3;Gp3	10	15	9	14	20	9	11	9
OTU23635	Bacteria;Acidobacteria;Acidobacteria_Gp6;Gp6	8	8	2	12	11	6	7	24
OTU20953	Bacteria;Acidobacteria;Acidobacteria_Gp4;Gp4	32	43	31	28	12	27	40	17
OTU22082	Bacteria;Acidobacteria;Acidobacteria_Gp4;Gp4	22	28	14	19	17	9	19	4
OTU24412	Bacteria;Firmicutes;unclassified_Firmicutes	27	12	16	35	35	16	44	18
OTU21772	Bacteria;Acidobacteria;Acidobacteria_Gp3;Gp3	15	19	10	14	12	20	7	7
OTU21978	Bacteria;Acidobacteria;Acidobacteria_Gp6;Gp6	21	15	11	21	11	10	10	12
OTU22390	Bacteria;Proteobacteria;Alphaproteobacteria;Sphingomonadales;Sphingomonadaceae;Sphingomonas	8	22	36	12	15	6	31	6
OTU24598	Bacteria;Chloroflexi;Anaerolineae;Anaerolineales;Anaerolineaceae;unclassified_Anaerolineaceae	5	2	3	15	4	3	6	6
OTU18930	Bacteria;Acidobacteria;Acidobacteria_Gp6;Gp6	5	16	4	3	8	10	10	6
OTU19335	Bacteria;Acidobacteria;Acidobacteria_Gp4;Gp4	15	13	5	3	17	3	4	7
OTU19814	Bacteria;Acidobacteria;Acidobacteria_Gp6;Gp6	7	4	8	16	7	10	10	21
OTU20146	Bacteria;Bacteroidetes;Bacteroidetes_incertae_sedis;Ohtaekwangia	54	8		19	9	8	3	26
OTU21312	Bacteria;Acidobacteria;Acidobacteria_Gp6;Gp6	14	15	4	3	11	16	11	6
OTU21628	Bacteria;Acidobacteria;Acidobacteria_Gp6;Gp6	21	17	5	21	14	26	29	37
OTU23917	Bacteria;Proteobacteria;Gammaproteobacteria;unclassified_Gammaproteobacteria	14	5	3	6	16	14	5	45
OTU23994	Bacteria;Proteobacteria;Gammaproteobacteria;Xanthomonadales;Xanthomonadaceae;unclassified_Xanthomonadaceae	11	13	6	14	18	2	12	8
OTU24078	Bacteria;Bacteroidetes;Sphingobacteria;Sphingobacteriales;Chitinophagaceae;Ferruginibacter	6	14		7	12	2	13	8
OTU24080	Bacteria;Chloroflexi;Anaerolineae;Anaerolineales;Anaerolineaceae;Levilinea	32	14	13	33	40	17	16	12
OTU24373	Bacteria;Acidobacteria;Acidobacteria_Gp3;Gp3	8	20	8	8	9	8	20	9
OTU24478	Bacteria;Proteobacteria;Alphaproteobacteria;unclassified_Alphaproteobacteria		1		1		1
OTU24612	Bacteria;Proteobacteria;Alphaproteobacteria;Sphingomonadales;Sphingomonadaceae;Sphingomonas	12	20	16	10	26	5	17	9
OTU08266	Bacteria;Acidobacteria;Acidobacteria_Gp5;Gp5	27	5	4	15	22	5	6	14
OTU20560	Bacteria;Acidobacteria;Acidobacteria_Gp10;Gp10		2		3	6	2	2	2
OTU21749	Bacteria;Proteobacteria;Alphaproteobacteria;Sphingomonadales;Sphingomonadaceae;Sphingomonas	10	24	26	7	13	14	49	8
OTU22439	Bacteria;Proteobacteria;Alphaproteobacteria;Sphingomonadales;Sphingomonadaceae;Sphingomonas	20	26	11	7	15	7	39	16
OTU22578	Bacteria;Proteobacteria;Gammaproteobacteria;Xanthomonadales;Xanthomonadaceae;Lysobacter	14	27	20	18	15	8	34	9
OTU22675	Bacteria;Proteobacteria;Alphaproteobacteria;Sphingomonadales;Sphingomonadaceae;Sphingosinicella	21	15	14	21	24	5	11	1
OTU22765	Bacteria;Proteobacteria;Betaproteobacteria;unclassified_Betaproteobacteria	9	5	6	5	14	9	6	1
OTU22916	Bacteria;Gemmatimonadetes;Gemmatimonadetes;Gemmatimonadales;Gemmatimonadaceae;Gemmatimonas		5	9	6	6	6	14	2
OTU24404	Bacteria;Bacteroidetes;Sphingobacteria;Sphingobacteriales;Chitinophagaceae;Terrimonas	15	22	17	13	11	7	18	7
OTU05466	Bacteria;Acidobacteria;Acidobacteria_Gp4;Gp4	12	11	1	5		1	10	6
OTU14653	Bacteria;Acidobacteria;Acidobacteria_Gp6;Gp6	18	14	8	14	18	5	7	12
OTU19398	Bacteria;Proteobacteria;Alphaproteobacteria;Rhizobiales;Rhodobiaceae;Anderseniella	9	10	9	7	11	17	13	5
OTU19724	Bacteria;Acidobacteria;Acidobacteria_Gp4;Gp4	16	5	4	11	11	4	5	2
OTU22795	Bacteria;Acidobacteria;Acidobacteria_Gp6;Gp6	24	6		14	12	14	5	14
OTU10915	Bacteria;Acidobacteria;Acidobacteria_Gp6;Gp6	13	8	7	13	4		2	7
OTU11084	Bacteria;Acidobacteria;Acidobacteria_Gp6;Gp6	17	8	5	9	6	6	7	21
OTU20831	Bacteria;Acidobacteria;Acidobacteria_Gp6;Gp6	8	12	10	17	14	8	6	20
OTU21151	Bacteria;Proteobacteria;Alphaproteobacteria;Sphingomonadales;Sphingomonadaceae;Sphingomonas	6	6	7	1	14	1	17	2
OTU21308	Bacteria;Proteobacteria;Alphaproteobacteria;Rhodospirillales;unclassified_Rhodospirillales	5	8	8	20	32	7	9	36
OTU21925	Bacteria;Acidobacteria;Acidobacteria_Gp6;Gp6	20	9	3	13	19	7	5	14
OTU22527	Bacteria;Bacteroidetes;Sphingobacteria;Sphingobacteriales;Chitinophagaceae;Terrimonas	8	13	5	4	16	6	3	10
OTU22603	Bacteria;Bacteroidetes;Sphingobacteria;Sphingobacteriales;Chitinophagaceae;Flavitalea	21	14	6	11	25	8	21	2
OTU23466	Bacteria;Bacteroidetes;Sphingobacteria;Sphingobacteriales;unclassified_Sphingobacteriales	3	3	6	6	4	2	1	8
OTU23768	Bacteria;Proteobacteria;Alphaproteobacteria;Sphingomonadales;Sphingomonadaceae;Sphingomonas	6	13	7	3	14	4	3
OTU24198	Bacteria;Bacteroidetes;Sphingobacteria;Sphingobacteriales;Chitinophagaceae;Flavihumibacter	24	5	5	3	13	4	12	15
OTU24225	Bacteria;Bacteroidetes;Sphingobacteria;Sphingobacteriales;Chitinophagaceae;Terrimonas	5	2		5	6	2
OTU24273	Bacteria;Proteobacteria;Alphaproteobacteria;Sphingomonadales;Sphingomonadaceae;Sphingosinicella	17	33	12	30	22	8	29	2
OTU24539	Bacteria;Proteobacteria;Alphaproteobacteria;Sphingomonadales;Sphingomonadaceae;Sphingosinicella	4	18	6	2	15	4
OTU24785	Bacteria;Proteobacteria;Alphaproteobacteria;Sphingomonadales;Sphingomonadaceae;Sphingomonas	9	26	5	36	21	9	4
OTU13355	Bacteria;Actinobacteria;Actinobacteria;Acidimicrobidae;Acidimicrobiales;Acidimicrobineae;Acidimicrobiaceae;Ilumatobacter				5	3
OTU20663	Bacteria;Acidobacteria;Acidobacteria_Gp4;Gp4	7	10	6	6	22	10	11	6
OTU21504	Bacteria;Acidobacteria;Acidobacteria_Gp7;Gp7	3	3	7	6	4	3	1	5
OTU21663	Bacteria;unclassified_Bacteria	15	4	7	4	5	14	6	8
OTU21917	Bacteria;Bacteroidetes;Sphingobacteria;Sphingobacteriales;Saprospiraceae;unclassified_Saprospiraceae	12	2		13	20	7	4	13
OTU23537	Bacteria;Bacteroidetes;Sphingobacteria;Sphingobacteriales;Chitinophagaceae;Ferruginibacter	4	3		7	1	2		3
OTU06874	Bacteria;Acidobacteria;Acidobacteria_Gp4;Gp4	9	11		9	3	2	2	4
OTU12626	Bacteria;Proteobacteria;Alphaproteobacteria;Sphingomonadales;Sphingomonadaceae;unclassified_Sphingomonadaceae	4	12	12	8	13	7	13	2
OTU16347	Bacteria;Acidobacteria;Acidobacteria_Gp7;Gp7	8	3	1	2	10	3		4
OTU18248	Bacteria;Acidobacteria;Acidobacteria_Gp4;Gp4	24	10	9	11	13	5	7	1
OTU19085	Bacteria;Acidobacteria;Acidobacteria_Gp6;Gp6	25	12	4	11	13	8	9	21
OTU19895	Bacteria;Acidobacteria;Acidobacteria_Gp6;Gp6	12	20	9	18	20	7	10	19
OTU20872	Bacteria;Acidobacteria;Acidobacteria_Gp4;Gp4	13	15		12	9	8	3	14
OTU21117	Bacteria;Proteobacteria;Alphaproteobacteria;Sphingomonadales;Sphingomonadaceae;Sphingomonas	13	23	30	10	28	9	20	11
OTU22241	Bacteria;unclassified_Bacteria	7	11	8	6	8	4	19	6
OTU22298	Bacteria;Gemmatimonadetes;Gemmatimonadetes;Gemmatimonadales;Gemmatimonadaceae;Gemmatimonas	8	6	2	2	7	3	5
OTU22760	Bacteria;Acidobacteria;Acidobacteria_Gp4;Gp4	13	3	4	11	13	4	4	4
OTU23839	Bacteria;Verrucomicrobia;Subdivision3;Subdivision3_genera_incertae_sedis	12	7	7	16	16	3	5	4
OTU24223	Bacteria;unclassified_Bacteria	8	13	6	11	22	17	21	9
OTU24414	Bacteria;Chloroflexi;unclassified_Chloroflexi				1				1
OTU24463	Bacteria;Acidobacteria;Acidobacteria_Gp6;Gp6	6	5	7	2	5	2	9	2
OTU10967	Bacteria;Acidobacteria;Acidobacteria_Gp6;Gp6	18	15	1	18	17	8	4	15
OTU13744	Bacteria;Acidobacteria;Acidobacteria_Gp6;Gp6	13	16	2	5	7	2	2	2
OTU17866	Bacteria;Chloroflexi;Anaerolineae;Anaerolineales;Anaerolineaceae;unclassified_Anaerolineaceae	10	2	8	2	10	9	6	4
OTU18154	Bacteria;Proteobacteria;unclassified_Proteobacteria	13	14	5	2	8	7	6	5
OTU19075	Bacteria;Proteobacteria;Betaproteobacteria;unclassified_Betaproteobacteria	13	4	5	2	6	3	9	5
OTU19737	Bacteria;Proteobacteria;Alphaproteobacteria;Sphingomonadales;Sphingomonadaceae;Sphingosinicella	5	14	6	2	13	10	20	7
OTU19942	Bacteria;Acidobacteria;Acidobacteria_Gp7;Gp7	8	3	4	3	10	2	2	1
OTU20366	Bacteria;Gemmatimonadetes;Gemmatimonadetes;Gemmatimonadales;Gemmatimonadaceae;Gemmatimonas	15	8	9	3	8	5	3	4
OTU21232	Bacteria;Proteobacteria;Alphaproteobacteria;Sphingomonadales;Sphingomonadaceae;Sphingomonas	3	10	2	11	1	3	4
OTU22191	Bacteria;Acidobacteria;Acidobacteria_Gp4;Gp4	8	3	1	6	2		6	3
OTU22585	Bacteria;Acidobacteria;Acidobacteria_Gp6;Gp6	8	9	13	14	11	7	3	12
OTU22841	Bacteria;Proteobacteria;Betaproteobacteria;Burkholderiales;Comamonadaceae;unclassified_Comamonadaceae	1	8	21	4	15	10	11	4
OTU22846	Bacteria;Acidobacteria;Acidobacteria_Gp6;Gp6	9	10	4	15	14	8	9	14
OTU23160	Bacteria;Acidobacteria;Acidobacteria_Gp4;Gp4	9	13	5	10	5	6	3	9
OTU23510	Bacteria;Acidobacteria;Acidobacteria_Gp4;Gp4	18	8	4	6	3	5	4	9
OTU23627	Bacteria;Bacteroidetes;Sphingobacteria;Sphingobacteriales;Chitinophagaceae;Flavisolibacter	13	29	18	11	21	13	27	11
OTU23672	Bacteria;Nitrospira;Nitrospira;Nitrospirales;Nitrospiraceae;Nitrospira	13	23	18	9	11	14	16	1
OTU24319	Bacteria;Proteobacteria;Alphaproteobacteria;Sphingomonadales;Sphingomonadaceae;Sphingomonas	3	8	6	16	17	11
OTU24686	Bacteria;Proteobacteria;Alphaproteobacteria;Sphingomonadales;Sphingomonadaceae;Sphingomonas	10	19	14	6	27	10	22	12
OTU09555	Bacteria;Proteobacteria;Alphaproteobacteria;Rhizobiales;Brucellaceae;Ochrobactrum	5	1			1	1
OTU09845	Bacteria;Acidobacteria;Acidobacteria_Gp3;Gp3		2						2
OTU10639	Bacteria;Actinobacteria;Actinobacteria;Actinobacteridae;Actinomycetales;Corynebacterineae;Corynebacteriaceae;Corynebacterium	2	2			2
OTU10765	Bacteria;Acidobacteria;Acidobacteria_Gp6;Gp6	3	4	3	6	22	1	7	13
OTU13706	Bacteria;Proteobacteria;Deltaproteobacteria;Myxococcales;Sorangiineae;Phaselicystidaceae;Phaselicystis								1
OTU16902	Bacteria;Acidobacteria;Acidobacteria_Gp6;Gp6	13	16	12	10	21	13	12	3
OTU17299	Bacteria;Acidobacteria;Acidobacteria_Gp1;Gp1	3	5	1		2	7	10	4
OTU19046	Bacteria;unclassified_Bacteria	11	17	2	4	20	22	7	5
OTU19468	Bacteria;Proteobacteria;Betaproteobacteria;unclassified_Betaproteobacteria	3	4	2	2	4	2	7	3
OTU19576	Bacteria;Proteobacteria;Alphaproteobacteria;Sphingomonadales;Sphingomonadaceae;Novosphingobium	3	11	5	2	6	2	15	2
OTU19857	Bacteria;Acidobacteria;Acidobacteria_Gp7;Gp7	4	8	4	5	10	3	5	16
OTU19867	Bacteria;Acidobacteria;Acidobacteria_Gp4;Gp4	15	8	7	10	5	9	6	10
OTU21138	Bacteria;Proteobacteria;Alphaproteobacteria;Sphingomonadales;Sphingomonadaceae;Sphingomonas	5	10	15	5	12	22	17	8
OTU21849	Bacteria;Acidobacteria;Acidobacteria_Gp7;Gp7	3	3	1	2	4	2		3
OTU23436	Bacteria;Proteobacteria;Alphaproteobacteria;Sphingomonadales;Erythrobacteraceae;Erythrobacter	4	5	2	10	6	5	3	5
OTU23642	Bacteria;Acidobacteria;Acidobacteria_Gp22;Gp22					3	1	1	3
OTU24014	Bacteria;Bacteroidetes;Flavobacteria;Flavobacteriales;Flavobacteriaceae;Chryseobacterium	1	1	4	4		13	56
OTU24742	Bacteria;Proteobacteria;Alphaproteobacteria;Sphingomonadales;Sphingomonadaceae;Sphingomonas	6	14	4	21	6	1	1
OTU24781	Bacteria;Proteobacteria;Alphaproteobacteria;Sphingomonadales;Sphingomonadaceae;Sphingomonas	4	11	15	3	5	2	15	3
OTU07505	Bacteria;Acidobacteria;Acidobacteria_Gp6;Gp6		2		3	2	2	1	11
OTU09447	Bacteria;Acidobacteria;Acidobacteria_Gp5;Gp5	18	4		2	3	4		3
OTU09737	Bacteria;Proteobacteria;Betaproteobacteria;unclassified_Betaproteobacteria	8	8	2	5	8	5	6	7
OTU15365	Bacteria;Acidobacteria;Acidobacteria_Gp22;Gp22	8	6	2	6	16	4	10	6
OTU16536	Bacteria;Proteobacteria;Alphaproteobacteria;unclassified_Alphaproteobacteria	3	2	2	2	6	1	3	1
OTU17386	Bacteria;unclassified_Bacteria	7	3	1	3	8	2	8	6
OTU17987	Bacteria;Gemmatimonadetes;Gemmatimonadetes;Gemmatimonadales;Gemmatimonadaceae;Gemmatimonas	6	7	2	7	13	10	6	8
OTU18548	Bacteria;Bacteroidetes;Sphingobacteria;Sphingobacteriales;Chitinophagaceae;Terrimonas	6	8	2	7	22	3	6	18
OTU20006	Bacteria;Chloroflexi;Anaerolineae;Anaerolineales;Anaerolineaceae;Levilinea	11	10	5	15	3	4	1	7
OTU20890	Bacteria;Acidobacteria;Acidobacteria_Gp6;Gp6	11	1		11	1	1	1	18
OTU21650	Bacteria;Acidobacteria;Acidobacteria_Gp4;Gp4	10	13		5	11	9	9	7
OTU21911	Bacteria;Bacteroidetes;Sphingobacteria;Sphingobacteriales;Chitinophagaceae;Ferruginibacter	1			4		2	1
OTU22013	Bacteria;Acidobacteria;Acidobacteria_Gp6;Gp6	20	19	1	7	14	19	13	11
OTU22418	Bacteria;Proteobacteria;Alphaproteobacteria;Sphingomonadales;Sphingomonadaceae;Sphingomonas	8	20	15	2	13	5	26	6
OTU22914	Bacteria;Proteobacteria;Gammaproteobacteria;Xanthomonadales;Xanthomonadaceae;Lysobacter	3	5	19	11	9	1	4	7
OTU22952	Bacteria;Acidobacteria;Acidobacteria_Gp6;Gp6	4	10	4	8	11	13	6	6
OTU23371	Bacteria;Gemmatimonadetes;Gemmatimonadetes;Gemmatimonadales;Gemmatimonadaceae;Gemmatimonas	2	10	6	8	9	2	18	7
OTU23843	Bacteria;Acidobacteria;Acidobacteria_Gp6;Gp6	8	4	3	3	7	6	5	2
OTU23853	Bacteria;Proteobacteria;Alphaproteobacteria;Sphingomonadales;Sphingomonadaceae;Sphingomonas	14	10	20	4	10	8	18	1
OTU23912	Bacteria;Bacteroidetes;Sphingobacteria;Sphingobacteriales;Chitinophagaceae;Flavisolibacter	3	5		1	10	1	3	10
OTU24326	Bacteria;Acidobacteria;Acidobacteria_Gp4;Gp4	12	12	10	8	5	5	3	9
OTU24376	Bacteria;Proteobacteria;Betaproteobacteria;Burkholderiales;Comamonadaceae;Acidovorax	2	2	7	6	4	4	3
OTU24677	Bacteria;Proteobacteria;Alphaproteobacteria;Sphingomonadales;Sphingomonadaceae;Sphingomonas	15	7	29	16	16	3		1
OTU24743	Bacteria;Bacteroidetes;Sphingobacteria;Sphingobacteriales;Cytophagaceae;Dyadobacter	4	1	21		5	6	18	1
OTU05507	Bacteria;Acidobacteria;Acidobacteria_Gp6;Gp6	4	2		8	4	12	4	4
OTU10532	Bacteria;Acidobacteria;Acidobacteria_Gp6;Gp6	2	8	12	8	16	11	15	31
OTU17303	Bacteria;Acidobacteria;Acidobacteria_Gp6;Gp6	12	14	12	9	11	28	24	15
OTU18245	Bacteria;Acidobacteria;Acidobacteria_Gp4;Gp4	18	6	6	5	8	2	5	5
OTU18630	Bacteria;Proteobacteria;Gammaproteobacteria;Xanthomonadales;Xanthomonadaceae;Lysobacter	10	4	7	5	5	6	10	5
OTU18827	Bacteria;Proteobacteria;Alphaproteobacteria;Sphingomonadales;Sphingomonadaceae;Sphingomonas	9	4	4	1	7	10	5
OTU18932	Bacteria;Acidobacteria;Acidobacteria_Gp7;Gp7	3	6	5	5	9	9	3	6
OTU19076	Bacteria;Acidobacteria;Acidobacteria_Gp4;Gp4	9	21	6	6	6	5	4	2
OTU19226	Bacteria;Proteobacteria;Alphaproteobacteria;Sphingomonadales;Sphingomonadaceae;Sphingomonas		1
OTU19891	Bacteria;Actinobacteria;Actinobacteria;Actinobacteridae;Actinomycetales;Corynebacterineae;Mycobacteriaceae;Mycobacterium			4	1	1	1	1	1
OTU21691	Bacteria;Proteobacteria;Alphaproteobacteria;Sphingomonadales;Sphingomonadaceae;Sphingomonas	2	5	6	2	6	3	8	2
OTU22429	Bacteria;Bacteroidetes;Sphingobacteria;Sphingobacteriales;Chitinophagaceae;Parasegetibacter	6	2	1	5	12	1	5	6
OTU22743	Bacteria;Bacteroidetes;Sphingobacteria;Sphingobacteriales;Chitinophagaceae;Flavisolibacter	3	5	13	3	9	6	17	5
OTU22789	Bacteria;unclassified_Bacteria	6	3	2	15	6		3	3
OTU22947	Bacteria;Verrucomicrobia;Spartobacteria;Spartobacteria_genera_incertae_sedis			1	2			1	2
OTU22963	Bacteria;Acidobacteria;Acidobacteria_Gp3;Gp3	2	10	5	12	6	4	5	3
OTU23819	Bacteria;Proteobacteria;Alphaproteobacteria;Sphingomonadales;Sphingomonadaceae;Sphingomonas	1		2	3	8	1
OTU23868	Bacteria;Bacteroidetes;Bacteroidetes_incertae_sedis;Ohtaekwangia	17	11	7	22	11	10	5	12
OTU24032	Bacteria;Bacteroidetes;unclassified_Bacteroidetes	5	1		9	15	6		2
OTU24391	Bacteria;Acidobacteria;Acidobacteria_Gp4;Gp4	3	3	3	1	16	2	3	12
OTU24440	Bacteria;Proteobacteria;Alphaproteobacteria;Sphingomonadales;Sphingomonadaceae;Sphingomonas	10	6	6	9	18	4	23	8
OTU24491	Bacteria;Acidobacteria;Acidobacteria_Gp4;Gp4	8	5	5	25	7	1	7	18
OTU05606	Bacteria;Acidobacteria;Acidobacteria_Gp6;Gp6	4	4		9				5
OTU16136	Bacteria;Bacteroidetes;Sphingobacteria;Sphingobacteriales;Chitinophagaceae;Flavisolibacter	3	6	6	2	3	2	12
OTU16761	Bacteria;Acidobacteria;Acidobacteria_Gp7;Gp7	4	12	5	1	12	1	7
OTU17948	Bacteria;Acidobacteria;Acidobacteria_Gp6;Gp6	8	4	8	1	28	11	1	4
OTU18223	Bacteria;Acidobacteria;Acidobacteria_Gp25;Gp25	5	3	4	2	11	2	4
OTU18450	Bacteria;Chloroflexi;unclassified_Chloroflexi					4		1	2
OTU18573	Bacteria;Planctomycetes;unclassified_Planctomycetes				1
OTU19887	Bacteria;Bacteroidetes;Sphingobacteria;Sphingobacteriales;Chitinophagaceae;Flavisolibacter	20	7	3	12	8	2	8	14
OTU20558	Bacteria;Acidobacteria;Acidobacteria_Gp10;Gp10	4	1	1	2	7	2	7	6
OTU20692	Bacteria;Acidobacteria;Acidobacteria_Gp3;Gp3	5	5	1	14	7	2	4	20
OTU21317	Bacteria;Proteobacteria;Gammaproteobacteria;Xanthomonadales;Sinobacteraceae;Steroidobacter	11	6		12	11	12	14	2
OTU21658	Bacteria;Proteobacteria;Deltaproteobacteria;Myxococcales;Nannocystineae;unclassified_Nannocystineae	5			3	2
OTU21677	Bacteria;Acidobacteria;Acidobacteria_Gp3;Gp3	17	10	21	22	10	5	7	8
OTU21815	Bacteria;Acidobacteria;Acidobacteria_Gp6;Gp6	2	2		4	2		2	4
OTU21869	Bacteria;Acidobacteria;Acidobacteria_Gp10;Gp10	9	5			7	2	2	2
OTU22198	Bacteria;unclassified_Bacteria	1	4			4	3	3	2
OTU22225	Bacteria;Acidobacteria;Acidobacteria_Gp6;Gp6	7		1	10	4	6	11	9
OTU22756	Bacteria;Bacteroidetes;Sphingobacteria;Sphingobacteriales;Chitinophagaceae;unclassified_Chitinophagaceae	4	1	1		1	1
OTU22796	Bacteria;Proteobacteria;Betaproteobacteria;Burkholderiales;Comamonadaceae;unclassified_Comamonadaceae	8	8	19	9	3	2	12	17
OTU23018	Bacteria;Proteobacteria;Betaproteobacteria;Rhodocyclales;Rhodocyclaceae;unclassified_Rhodocyclaceae	9	13	6	6	18	4	7
OTU23121	Bacteria;Proteobacteria;Alphaproteobacteria;Sphingomonadales;Sphingomonadaceae;Sphingomonas	2	10	2	11	5	1	3
OTU23134	Bacteria;unclassified_Bacteria	3		2	2	3	2		7
OTU23304	Bacteria;Proteobacteria;Alphaproteobacteria;Sphingomonadales;Erythrobacteraceae;Altererythrobacter	8	23	14	21	14	4	39	9
OTU23559	Bacteria;Acidobacteria;Acidobacteria_Gp6;Gp6	12	2	5	3	4	1		10
OTU23667	Bacteria;Proteobacteria;Gammaproteobacteria;Xanthomonadales;Xanthomonadaceae;Lysobacter	11	21	32	32	11	10	32	13
OTU23777	Bacteria;Proteobacteria;Alphaproteobacteria;Sphingomonadales;Sphingomonadaceae;Novosphingobium	14	16	28	5	23	5	24
OTU24138	Bacteria;Chloroflexi;Anaerolineae;Anaerolineales;Anaerolineaceae;unclassified_Anaerolineaceae	12	6	1	17	19	11	5	8
OTU24215	Bacteria;Proteobacteria;Alphaproteobacteria;Sphingomonadales;Sphingomonadaceae;Sphingosinicella	2	4	2	3	4	3	4	3
OTU24622	Bacteria;Bacteroidetes;Flavobacteria;Flavobacteriales;Flavobacteriaceae;Chryseobacterium	6	9	23	39	31	2	135	7
OTU24797	Bacteria;Proteobacteria;Alphaproteobacteria;Sphingomonadales;Sphingomonadaceae;Sphingosinicella	5	6	2	17	7	4	1
OTU08949	Bacteria;Acidobacteria;Acidobacteria_Gp18;Gp18	4	3	3	7	9	1
OTU09118	Bacteria;Acidobacteria;Acidobacteria_Gp6;Gp6		1		3	5	2		3
OTU09445	Bacteria;Acidobacteria;Acidobacteria_Gp6;Gp6	4	1	1	3	1	4	2	4
OTU10184	Bacteria;Acidobacteria;Acidobacteria_Gp6;Gp6	8	3	2	3	4	6		10
OTU10271	Bacteria;Acidobacteria;Acidobacteria_Gp6;Gp6	4	5	9	11	7	4		7
OTU10589	Bacteria;unclassified_Bacteria		3			8	2
OTU13703	Bacteria;Acidobacteria;Acidobacteria_Gp17;Gp17		1						1
OTU13861	Bacteria;Acidobacteria;Acidobacteria_Gp4;Gp4	25	5	4	27	14	6	6	10
OTU15034	Bacteria;Proteobacteria;Gammaproteobacteria;Xanthomonadales;Xanthomonadaceae;Lysobacter	3	2		8	2		1	1
OTU15168	Bacteria;Acidobacteria;Acidobacteria_Gp6;Gp6	5	2	3	2	3	3	6	11
OTU16190	Bacteria;Acidobacteria;Acidobacteria_Gp7;Gp7	4	5	2		12	4	1	8
OTU16411	Bacteria;Acidobacteria;Acidobacteria_Gp4;Gp4					2		1	1
OTU17432	Bacteria;Acidobacteria;Acidobacteria_Gp4;Gp4	14	31	3	3	10	4	1	3
OTU17724	Bacteria;Bacteroidetes;Sphingobacteria;Sphingobacteriales;Chitinophagaceae;Sediminibacterium	3	5	1	6	5		4	8
OTU18357	Bacteria;Bacteroidetes;Bacteroidetes_incertae_sedis;Ohtaekwangia	8	5	15	4	14	13	9	6
OTU18453	Bacteria;Proteobacteria;Deltaproteobacteria;unclassified_Deltaproteobacteria	12	6	1	3	5	2	6	4
OTU18512	Bacteria;Acidobacteria;Acidobacteria_Gp17;Gp17	1		3	2	4	2		4
OTU18518	Bacteria;Proteobacteria;Alphaproteobacteria;Sphingomonadales;Sphingomonadaceae;Sphingosinicella	6	8	13	3	13	5	13
OTU18901	Bacteria;Acidobacteria;unclassified_Acidobacteria	3				1	1
OTU19367	Bacteria;Firmicutes;Bacilli;Bacillales;Planococcaceae;Sporosarcina	5	6	18	12	1	13	7	1
OTU19621	Bacteria;Acidobacteria;Acidobacteria_Gp6;Gp6	9	15	9	15	15	7	6	24
OTU19997	Bacteria;Proteobacteria;Alphaproteobacteria;Sphingomonadales;Sphingomonadaceae;Sphingomonas	2	5	10	5	2	3	23	16
OTU20563	Bacteria;Acidobacteria;Acidobacteria_Gp10;Gp10	3				5	2	3	2
OTU20605	Bacteria;Bacteroidetes;Sphingobacteria;Sphingobacteriales;Chitinophagaceae;unclassified_Chitinophagaceae	11	9	12	13	12	3	5	7
OTU20731	Bacteria;Acidobacteria;Acidobacteria_Gp20;Gp20	2	2		2	1			3
OTU20773	Bacteria;unclassified_Bacteria		2	1	1		1		3
OTU20976	Bacteria;Acidobacteria;Acidobacteria_Gp6;Gp6	5	6	3	8	5	19	7	5
OTU21118	Bacteria;Bacteroidetes;Sphingobacteria;Sphingobacteriales;Chitinophagaceae;Chitinophaga	4	2		1	5	1		1
OTU21350	Bacteria;Bacteroidetes;Sphingobacteria;Sphingobacteriales;Chitinophagaceae;Terrimonas	7	9	1	3	3	5	4	6
OTU21751	Bacteria;Bacteroidetes;Sphingobacteria;Sphingobacteriales;Chitinophagaceae;Flavitalea	6	2		5	7	5	30	5
OTU21770	Bacteria;Acidobacteria;Acidobacteria_Gp6;Gp6	2	3	1	3	6	3	9	7
OTU21916	Bacteria;Proteobacteria;Betaproteobacteria;Burkholderiales;Comamonadaceae;Variovorax	1	1	3	2	7	6	4	1
OTU22125	Bacteria;Proteobacteria;Alphaproteobacteria;Caulobacterales;Caulobacteraceae;Asticcacaulis	3	7	3	2	4	3	5	1
OTU22609	Bacteria;Actinobacteria;Actinobacteria;Acidimicrobidae;Acidimicrobiales;Acidimicrobineae;Iamiaceae;Iamia	3	2	3	4	1		6	16
OTU22624	Bacteria;Proteobacteria;Betaproteobacteria;Burkholderiales;Comamonadaceae;unclassified_Comamonadaceae	7	2	1	10	2	5	4	8
OTU22628	Bacteria;Bacteroidetes;Sphingobacteria;Sphingobacteriales;Chitinophagaceae;Niabella	13	4	2	14	9	3	6	4
OTU22889	Bacteria;Acidobacteria;Acidobacteria_Gp4;Gp4	9	4	2	5	2	4	5	2
OTU23103	Bacteria;Bacteroidetes;Sphingobacteria;Sphingobacteriales;unclassified_Sphingobacteriales	7			7	10		2	1
OTU23257	Bacteria;Proteobacteria;Betaproteobacteria;Burkholderiales;unclassified_Burkholderiales	3	3	3	1	2	1	4
OTU23259	Bacteria;Acidobacteria;Acidobacteria_Gp7;Gp7	5	5		2	16	9	27	4
OTU23286	Bacteria;Acidobacteria;Acidobacteria_Gp6;Gp6	13	9	1	9	8	8	1	9
OTU23563	Bacteria;Acidobacteria;Acidobacteria_Gp3;Gp3	9	26	16	18	16	10	16	8
OTU23704	Bacteria;Gemmatimonadetes;Gemmatimonadetes;Gemmatimonadales;Gemmatimonadaceae;Gemmatimonas	2				2	2
OTU23886	Bacteria;Proteobacteria;Alphaproteobacteria;Sphingomonadales;Sphingomonadaceae;Sphingomonas			3			1	1
OTU24035	Bacteria;Acidobacteria;Acidobacteria_Gp6;Gp6	6	4	8	7	17	16	17	2
OTU24700	Bacteria;Nitrospira;Nitrospira;Nitrospirales;Nitrospiraceae;Nitrospira	5	4	9	2	7	6	2	8
OTU05167	Bacteria;Acidobacteria;Acidobacteria_Gp6;Gp6	8	5	1	12	4	7	7	9
OTU08354	Bacteria;Proteobacteria;Alphaproteobacteria;Rhodospirillales;Rhodospirillaceae;unclassified_Rhodospirillaceae		2						2
OTU08364	Bacteria;Acidobacteria;Acidobacteria_Gp4;Gp4	2	5		2	3	3	3	1
OTU09560	Bacteria;Acidobacteria;Acidobacteria_Gp6;Gp6	1	1	1	1	3	6	1	1
OTU10758	Bacteria;Acidobacteria;Acidobacteria_Gp4;Gp4	1	5	1	4	1	1	1	1
OTU12984	Bacteria;Chloroflexi;unclassified_Chloroflexi	1				4
OTU14395	Bacteria;Acidobacteria;Acidobacteria_Gp6;Gp6	4	4	2	4	5	4	1	8
OTU14633	Bacteria;Bacteroidetes;Sphingobacteria;Sphingobacteriales;Chitinophagaceae;unclassified_Chitinophagaceae	4	1	2	6	1		2	7
OTU14912	Bacteria;Proteobacteria;Gammaproteobacteria;Xanthomonadales;Sinobacteraceae;Steroidobacter	4	3	2	6	11	5	4	4
OTU15098	Bacteria;Acidobacteria;Acidobacteria_Gp1;Gp1		1	2		4	2
OTU16222	Bacteria;Proteobacteria;Alphaproteobacteria;Sphingomonadales;Sphingomonadaceae;Sphingomonas					1
OTU16353	Bacteria;Acidobacteria;Acidobacteria_Gp6;Gp6	5	5	2	4	3	17	3	4
OTU16812	Bacteria;Proteobacteria;Alphaproteobacteria;Sphingomonadales;Sphingomonadaceae;Sphingomonas	2					1
OTU16908	Bacteria;Bacteroidetes;Sphingobacteria;Sphingobacteriales;Sphingobacteriaceae;Solitalea	1		2	1		5		1
OTU17160	Bacteria;Acidobacteria;Acidobacteria_Gp10;Gp10	3	3	4	1		1	2	1
OTU19112	Bacteria;Bacteroidetes;Sphingobacteria;Sphingobacteriales;unclassified_Sphingobacteriales	6	2		10	14	2	1	3
OTU19345	Bacteria;Proteobacteria;Alphaproteobacteria;Rhizobiales;Rhizobiaceae;Rhizobium			3	4	1	6	4
OTU19460	Bacteria;Proteobacteria;Gammaproteobacteria;unclassified_Gammaproteobacteria	5	3	3	4	10	2		16
OTU20223	Bacteria;Acidobacteria;Acidobacteria_Gp6;Gp6	5	4	3	12	8	3	7	4
OTU20336	Bacteria;Actinobacteria;Actinobacteria;unclassified_Actinobacteria	4	2	24	5	3	2	14	1
OTU20355	Bacteria;Proteobacteria;Gammaproteobacteria;unclassified_Gammaproteobacteria	5	7	5	5	7	7	3	8
OTU20420	Bacteria;Acidobacteria;Acidobacteria_Gp6;Gp6	13	10	1	15	7	4	10	10
OTU20655	Bacteria;unclassified_Bacteria	1				2	2
OTU20819	Bacteria;unclassified_Bacteria	5	2	1		5	4	2	1
OTU20875	Bacteria;Proteobacteria;Deltaproteobacteria;unclassified_Deltaproteobacteria	4	5	2		9	7	15	1
OTU20915	Bacteria;Acidobacteria;unclassified_Acidobacteria	3	2	1	6	12	11	8	8
OTU21178	Bacteria;Proteobacteria;Gammaproteobacteria;unclassified_Gammaproteobacteria	3	3		1	6	3		1
OTU21330	Bacteria;Proteobacteria;Betaproteobacteria;Burkholderiales;unclassified_Burkholderiales	4	5		2	1	3	2
OTU21862	Bacteria;Acidobacteria;Acidobacteria_Gp11;Gp11	9	2		3	4	3
OTU21903	Bacteria;Acidobacteria;Acidobacteria_Gp4;Gp4	8	1	2	1	2	1	4	3
OTU21995	Bacteria;Acidobacteria;Acidobacteria_Gp6;Gp6	2	4		5	5	5	5	6
OTU22079	Bacteria;Actinobacteria;Actinobacteria;Actinobacteridae;Actinomycetales;Propionibacterineae;Nocardioidaceae;unclassified_Nocardioidaceae	8	7	1	7	5		5	4
OTU22465	Bacteria;Firmicutes;Bacilli;Bacillales;Bacillaceae 1;Bacillus	11	7	10	8	11	15	4	25
OTU22549	Bacteria;Acidobacteria;Acidobacteria_Gp6;Gp6	4	3			4
OTU22557	Bacteria;Gemmatimonadetes;Gemmatimonadetes;Gemmatimonadales;Gemmatimonadaceae;Gemmatimonas	7	5		4	3	2		5
OTU22715	Bacteria;Bacteroidetes;Sphingobacteria;Sphingobacteriales;Saprospiraceae;Lewinella	7	1		26	5	1	2
OTU22720	Bacteria;Bacteroidetes;Sphingobacteria;Sphingobacteriales;Chitinophagaceae;Terrimonas	12	2	4	12	12	2	2	1
OTU22761	Bacteria;Acidobacteria;Acidobacteria_Gp6;Gp6	6	2	3	3	5	3	3	10
OTU22777	Bacteria;Proteobacteria;Alphaproteobacteria;Rhodospirillales;Rhodospirillaceae;Skermanella	2	8	14	10	3	10	16	7
OTU22814	Bacteria;Proteobacteria;Alphaproteobacteria;Sphingomonadales;Sphingomonadaceae;unclassified_Sphingomonadaceae	18	13	13	4	11	3	16	3
OTU23194	Bacteria;Proteobacteria;Alphaproteobacteria;Sphingomonadales;Sphingomonadaceae;Sphingosinicella	1	3		1
OTU23237	Bacteria;Proteobacteria;Alphaproteobacteria;unclassified_Alphaproteobacteria	3	3		3	2	1	2	5
OTU23308	Bacteria;Acidobacteria;Acidobacteria_Gp4;Gp4	2	5	1	5	5	1	2	3
OTU23329	Bacteria;Bacteroidetes;Sphingobacteria;Sphingobacteriales;Chitinophagaceae;Flavisolibacter	8	7	4	8	8	5	3	3
OTU23343	Bacteria;Acidobacteria;Acidobacteria_Gp6;Gp6	18	12	6	1	10	9	20	14
OTU23490	Bacteria;unclassified_Bacteria	3	1	1	6	4	1	3	5
OTU23653	Bacteria;Proteobacteria;Gammaproteobacteria;Xanthomonadales;Xanthomonadaceae;unclassified_Xanthomonadaceae	12	2		3	2	4	7	4
OTU24059	Bacteria;Acidobacteria;Acidobacteria_Gp6;Gp6	1	4		1	3	6	1	3
OTU24346	Bacteria;Proteobacteria;Alphaproteobacteria;Sphingomonadales;Sphingomonadaceae;Sphingomonas		4	1	1	1	1
OTU24395	Bacteria;Proteobacteria;Alphaproteobacteria;Sphingomonadales;Sphingomonadaceae;Sphingomonas		3	1	3	8
OTU24547	Bacteria;Acidobacteria;Acidobacteria_Gp4;Gp4	11	9	2	8	17	5	10	15
OTU24584	Bacteria;Bacteroidetes;Sphingobacteria;Sphingobacteriales;Chitinophagaceae;unclassified_Chitinophagaceae	6	8	20	12	8	6	16	17
OTU24733	Bacteria;Acidobacteria;Acidobacteria_Gp6;Gp6	6	3	3	6	7	4	5	8
OTU04904	Bacteria;Chloroflexi;Anaerolineae;Anaerolineales;Anaerolineaceae;unclassified_Anaerolineaceae	2			1	2		6	1
OTU04914	Bacteria;Acidobacteria;Acidobacteria_Gp6;Gp6	1				3		1
OTU05559	Bacteria;Acidobacteria;Acidobacteria_Gp7;Gp7	4			3		1		1
OTU08806	Bacteria;Acidobacteria;Acidobacteria_Gp3;Gp3								1
OTU08897	Bacteria;Acidobacteria;Acidobacteria_Gp6;Gp6	2	1	5	1	3		2	6
OTU09448	Bacteria;Acidobacteria;Acidobacteria_Gp4;Gp4	7		7	3	4	6	3	3
OTU09568	Bacteria;Acidobacteria;Acidobacteria_Gp7;Gp7	6	11	3	1	7	9	5	10
OTU10074	Bacteria;Acidobacteria;Acidobacteria_Gp6;Gp6	3	1	1	2	9	2		3
OTU10097	Bacteria;Acidobacteria;Acidobacteria_Gp6;Gp6	2	14	2	2	1	5	5	6
OTU10395	Bacteria;Acidobacteria;Acidobacteria_Gp4;Gp4	11	10	2	9	5	1	10	5
OTU10881	Bacteria;Acidobacteria;Acidobacteria_Gp6;Gp6	12	4	6	3	6	3	5	6
OTU10991	Bacteria;Acidobacteria;Acidobacteria_Gp6;Gp6	6	1	2	1	2	5	5	5
OTU12131	Bacteria;Bacteroidetes;Sphingobacteria;Sphingobacteriales;Chitinophagaceae;Flavisolibacter	4	5		1	3	4	5	1
OTU12667	Bacteria;unclassified_Bacteria								1
OTU13347	Bacteria;Actinobacteria;Actinobacteria;unclassified_Actinobacteria			2	1	1	6		1
OTU13891	Bacteria;Acidobacteria;Acidobacteria_Gp10;Gp10	3	2		1	4	1
OTU13987	Bacteria;unclassified_Bacteria	5	1			4		3	3
OTU15122	Bacteria;Gemmatimonadetes;Gemmatimonadetes;Gemmatimonadales;Gemmatimonadaceae;Gemmatimonas	7	11	2	2	3	5	16	2
OTU15684	Bacteria;Proteobacteria;Alphaproteobacteria;Rhizobiales;Rhizobiaceae;Rhizobium	24	8	13	8	15		19
OTU15727	Bacteria;Proteobacteria;Alphaproteobacteria;Sphingomonadales;Sphingomonadaceae;Sphingomonas	4	2	4	4	6		1
OTU16126	Bacteria;Acidobacteria;Acidobacteria_Gp4;Gp4	8	6		2	2	4		1
OTU16242	Bacteria;Acidobacteria;Acidobacteria_Gp7;Gp7	11	10		2	6	3	3	6
OTU16466	Bacteria;Acidobacteria;Acidobacteria_Gp6;Gp6	4	2	5	6	10	11	2	9
OTU16511	Bacteria;Acidobacteria;Acidobacteria_Gp4;Gp4	1	1	7	4	7	5	2	2
OTU16551	Bacteria;Actinobacteria;Actinobacteria;Rubrobacteridae;Solirubrobacterales;unclassified_Solirubrobacterales		2	1	3	2	2	1	2
OTU16577	Bacteria;Bacteroidetes;Sphingobacteria;Sphingobacteriales;Rhodothermaceae;unclassified_Rhodothermaceae	3		5				1
OTU16601	Bacteria;Acidobacteria;Acidobacteria_Gp7;Gp7	2	4		1			1
OTU16626	Bacteria;Bacteroidetes;Sphingobacteria;Sphingobacteriales;Chitinophagaceae;unclassified_Chitinophagaceae	6	1	1	4	2		2	1
OTU16689	Bacteria;Actinobacteria;Actinobacteria;Acidimicrobidae;Acidimicrobiales;Acidimicrobineae;Acidimicrobiaceae;Ilumatobacter			3	2		8	1	2
OTU17074	Bacteria;Planctomycetes;Planctomycetacia;Planctomycetales;Planctomycetaceae;Blastopirellula	2		1	3		2	1
OTU17602	Bacteria;Proteobacteria;Betaproteobacteria;unclassified_Betaproteobacteria		2		1		3	2
OTU17730	Bacteria;Verrucomicrobia;Subdivision3;Subdivision3_genera_incertae_sedis	2	2	1	1	4	2		3
OTU18469	Bacteria;Bacteroidetes;Sphingobacteria;Sphingobacteriales;Chitinophagaceae;Flavisolibacter	5	7	3	7	7	3	8	4
OTU18541	Bacteria;unclassified_Bacteria		5	1		2	1
OTU18950	Bacteria;unclassified_Bacteria		1				1		1
OTU19018	Bacteria;Proteobacteria;Betaproteobacteria;unclassified_Betaproteobacteria		2			1	2
OTU19451	Bacteria;Proteobacteria;Betaproteobacteria;unclassified_Betaproteobacteria	3	3	1	3	2	4	1	5
OTU19514	Bacteria;Acidobacteria;Acidobacteria_Gp3;Gp3	2	3	2	3	5	2	4	3
OTU19811	Bacteria;Verrucomicrobia;Opitutae;Opitutales;Opitutaceae;Opitutus	3		3	1	7		2
OTU19853	Bacteria;unclassified_Bacteria	2	3	2			1	3	5
OTU19897	Bacteria;Acidobacteria;Acidobacteria_Gp7;Gp7	4		3	3	5	1	1	6
OTU19949	Bacteria;unclassified_Bacteria	1	4	3	1	6	7	4	2
OTU20141	Bacteria;Acidobacteria;Acidobacteria_Gp6;Gp6	5	6	7	17	16	14	13	11
OTU20218	Bacteria;Proteobacteria;Gammaproteobacteria;Xanthomonadales;Xanthomonadaceae;Luteimonas	4	2	3	1	21	1	7	1
OTU20296	Bacteria;Actinobacteria;Actinobacteria;Actinobacteridae;Actinomycetales;Corynebacterineae;Mycobacteriaceae;Mycobacterium	2			6		1	1	1
OTU20308	Bacteria;Bacteroidetes;unclassified_Bacteroidetes	3	12	3	11	5		8	4
OTU20453	Bacteria;Actinobacteria;Actinobacteria;Actinobacteridae;unclassified_Actinobacteridae		1	3	1		3
OTU20784	Bacteria;Proteobacteria;Gammaproteobacteria;Xanthomonadales;Sinobacteraceae;Steroidobacter	4	3	1	2	4		3
OTU21101	Bacteria;Bacteroidetes;Sphingobacteria;Sphingobacteriales;Chitinophagaceae;Terrimonas	6	7	1	9	2			15
OTU21130	Bacteria;Actinobacteria;Actinobacteria;Acidimicrobidae;Acidimicrobiales;Acidimicrobineae;Acidimicrobiaceae;Ilumatobacter	1	4	3	4	2	3
OTU21134	Bacteria;Chloroflexi;Anaerolineae;Anaerolineales;Anaerolineaceae;unclassified_Anaerolineaceae					1	1
OTU21260	Bacteria;Bacteroidetes;Sphingobacteria;Sphingobacteriales;Cytophagaceae;Adhaeribacter	16	3	7	9	7	12	5	4
OTU21280	Bacteria;Bacteroidetes;Bacteroidetes_incertae_sedis;Ohtaekwangia	5	3	3	7	10	4	11	10
OTU21281	Bacteria;Bacteroidetes;Sphingobacteria;Sphingobacteriales;unclassified_Sphingobacteriales			1	6				2
OTU21468	Bacteria;Chloroflexi;Anaerolineae;Anaerolineales;Anaerolineaceae;unclassified_Anaerolineaceae	2	3		3	19	3	3	1
OTU21480	Bacteria;Acidobacteria;Acidobacteria_Gp6;Gp6	3	6	1	11	3	1	3	11
OTU21485	Bacteria;Proteobacteria;Gammaproteobacteria;Xanthomonadales;Xanthomonadaceae;Lysobacter	7	6	6	16	9	5	24	41
OTU21541	Bacteria;Acidobacteria;Acidobacteria_Gp4;Gp4					2			1
OTU21810	Bacteria;Bacteroidetes;unclassified_Bacteroidetes	1	2	1	3	5	1	3	3
OTU21861	Bacteria;unclassified_Bacteria	8	4	2	5	3		6
OTU21870	Bacteria;Firmicutes;Clostridia;unclassified_Clostridia	2	1	4	3	7			2
OTU21926	Bacteria;Proteobacteria;Alphaproteobacteria;Sphingomonadales;Sphingomonadaceae;Sphingomonas	2	2	2	2	2	1	9	3
OTU21951	Bacteria;Proteobacteria;Alphaproteobacteria;Sphingomonadales;Sphingomonadaceae;Sphingomonas	3	10	5	6	4	2	3	1
OTU21954	Bacteria;Acidobacteria;Acidobacteria_Gp22;Gp22						1
OTU21959	Bacteria;Chloroflexi;Anaerolineae;Anaerolineales;Anaerolineaceae;Bellilinea	5	3	2	9	3	1	2	7
OTU21996	Bacteria;Acidobacteria;Acidobacteria_Gp3;Gp3	5		1	6	5	2		2
OTU22145	Bacteria;Acidobacteria;Acidobacteria_Gp4;Gp4	11	9	5	3	4	3	4	1
OTU22146	Bacteria;Actinobacteria;Actinobacteria;Acidimicrobidae;Acidimicrobiales;Acidimicrobineae;unclassified_Acidimicrobineae	8	2		1	6	6	12	7
OTU22148	Bacteria;Proteobacteria;Alphaproteobacteria;Rhizobiales;Rhizobiaceae;Rhizobium	2	5	19	5	3	1	4	1
OTU22231	Bacteria;Acidobacteria;Acidobacteria_Gp6;Gp6	3	3		2			5	5
OTU22311	Bacteria;Bacteroidetes;Sphingobacteria;Sphingobacteriales;Chitinophagaceae;Niabella	8	4			3
OTU22380	Bacteria;unclassified_Bacteria			2	2
OTU22678	Bacteria;Gemmatimonadetes;Gemmatimonadetes;Gemmatimonadales;Gemmatimonadaceae;Gemmatimonas	1	2			5	3	4	6
OTU22694	Bacteria;Proteobacteria;Betaproteobacteria;Burkholderiales;unclassified_Burkholderiales	8	3	4	2	7	5	5	4
OTU22769	Bacteria;Proteobacteria;Gammaproteobacteria;Xanthomonadales;Xanthomonadaceae;Lysobacter	2	1	1	6	5	3	4
OTU22941	Bacteria;Proteobacteria;Gammaproteobacteria;unclassified_Gammaproteobacteria	2							4
OTU22971	Bacteria;Proteobacteria;Alphaproteobacteria;Sphingomonadales;Sphingomonadaceae;Sphingomonas	2	2		10	9	4	1
OTU23060	Bacteria;Chloroflexi;unclassified_Chloroflexi	1			1	9	2		1
OTU23099	Bacteria;Acidobacteria;Acidobacteria_Gp3;Gp3	3	5	2	3	4	9	6	6
OTU23154	Bacteria;Verrucomicrobia;Opitutae;Opitutales;Opitutaceae;Opitutus		2	3	2	1		1	4
OTU23362	Bacteria;Firmicutes;Bacilli;Bacillales;Paenibacillaceae 1;Paenibacillus	2			5	1	6
OTU23383	Bacteria;Proteobacteria;Betaproteobacteria;unclassified_Betaproteobacteria	9	9	5	4	8	6	2	1
OTU23487	Bacteria;Proteobacteria;Deltaproteobacteria;Myxococcales;Nannocystineae;Haliangiaceae;Haliangium	1		4		5	4	2	5
OTU23726	Bacteria;Proteobacteria;Alphaproteobacteria;Sphingomonadales;Sphingomonadaceae;Sphingomonas	6	2	9	3	4
OTU23772	Bacteria;Acidobacteria;Acidobacteria_Gp4;Gp4	6	6	1	4	1	2	1
OTU23873	Bacteria;Proteobacteria;Betaproteobacteria;unclassified_Betaproteobacteria	2	2		7	3	2
OTU23901	Bacteria;Proteobacteria;Gammaproteobacteria;Xanthomonadales;Xanthomonadaceae;unclassified_Xanthomonadaceae	2	9		5	3	4	7	3
OTU23919	Bacteria;unclassified_Bacteria	1	1	3	7	1	7	1	1
OTU23986	Bacteria;Acidobacteria;Acidobacteria_Gp6;Gp6		6	1	2		4	1	2
OTU24141	Bacteria;Proteobacteria;Betaproteobacteria;unclassified_Betaproteobacteria	5	1	1	1	3		4
OTU24194	Bacteria;unclassified_Bacteria	8	2	5	4	2	4	2	23
OTU24209	Bacteria;Bacteroidetes;Sphingobacteria;Sphingobacteriales;Chitinophagaceae;Flavisolibacter	4	6	4	7	1	2	19	9
OTU24303	Bacteria;Gemmatimonadetes;Gemmatimonadetes;Gemmatimonadales;Gemmatimonadaceae;Gemmatimonas	2				4	1
OTU24330	Bacteria;Proteobacteria;Alphaproteobacteria;Sphingomonadales;Sphingomonadaceae;Sphingomonas		1		1		6	2
OTU24369	Bacteria;Acidobacteria;Acidobacteria_Gp6;Gp6	2			2			1	3
OTU24494	Bacteria;Verrucomicrobia;Subdivision3;Subdivision3_genera_incertae_sedis	5	2	2	3	9			2
OTU24543	Bacteria;Proteobacteria;Alphaproteobacteria;Sphingomonadales;Sphingomonadaceae;Sphingomonas	5	2	3	7	15	4	33	20
OTU24572	Bacteria;Actinobacteria;Actinobacteria;Rubrobacteridae;Solirubrobacterales;Solirubrobacteraceae;Solirubrobacter		3	4	6	2	6	2
OTU24660	Bacteria;Proteobacteria;Gammaproteobacteria;Xanthomonadales;Xanthomonadaceae;Lysobacter	10	4	3	6	8	3	7	7
OTU24665	Bacteria;Acidobacteria;Acidobacteria_Gp6;Gp6	12	8	6	15	9	4	7	25
OTU24705	Bacteria;Firmicutes;unclassified_Firmicutes		1	2	1	1	1
OTU24719	Bacteria;Proteobacteria;Gammaproteobacteria;Xanthomonadales;Xanthomonadaceae;Stenotrophomonas		4	6		8		5
OTU24809	Bacteria;unclassified_Bacteria	1	1			1	4	1
OTU24813	Bacteria;Chloroflexi;Anaerolineae;Anaerolineales;Anaerolineaceae;unclassified_Anaerolineaceae	9	8	1	12	10	2	6	6
OTU02474	Bacteria;Acidobacteria;Acidobacteria_Gp4;Gp4							1
OTU04746	Bacteria;Acidobacteria;Acidobacteria_Gp6;Gp6	2	8	2	3		3	5	7
OTU04935	Bacteria;Acidobacteria;Acidobacteria_Gp6;Gp6	2	2			2	1	1	1
OTU05042	Bacteria;Acidobacteria;Acidobacteria_Gp6;Gp6	1		1	3	6			1
OTU05320	Bacteria;Acidobacteria;Acidobacteria_Gp4;Gp4	2				4	3	1
OTU05605	Bacteria;Acidobacteria;Acidobacteria_Gp6;Gp6	2	4		7	2	4	3	11
OTU05650	Bacteria;Acidobacteria;Acidobacteria_Gp6;Gp6	4	4	5	6	14	11	6	8
OTU05684	Bacteria;Acidobacteria;Acidobacteria_Gp6;Gp6	8	9	6	3	14	5		10
OTU05708	Bacteria;Acidobacteria;Acidobacteria_Gp6;Gp6	1	3		4	5	5		3
OTU05718	Bacteria;Acidobacteria;Acidobacteria_Gp4;Gp4							1	2
OTU06924	Bacteria;Acidobacteria;Acidobacteria_Gp4;Gp4			1	5	2	1
OTU07015	Bacteria;Proteobacteria;Alphaproteobacteria;Rhizobiales;Phyllobacteriaceae;Mesorhizobium			1		1
OTU07303	Bacteria;Acidobacteria;Acidobacteria_Gp6;Gp6	1	3	5	2	3	1	2	1
OTU07768	Bacteria;Proteobacteria;Gammaproteobacteria;Xanthomonadales;Xanthomonadaceae;Lysobacter		2	1	2		1	2	1
OTU09497	Bacteria;Acidobacteria;Acidobacteria_Gp6;Gp6	6	6		5	2		2	10
OTU09697	Bacteria;Acidobacteria;Acidobacteria_Gp6;Gp6	1	5	2	1	3	2	4	1
OTU09763	Bacteria;Acidobacteria;Acidobacteria_Gp7;Gp7	5	5	2	3	2	4	3	4
OTU10422	Bacteria;Acidobacteria;Acidobacteria_Gp6;Gp6	1	1	2			7	2	6
OTU10558	Bacteria;Acidobacteria;Acidobacteria_Gp6;Gp6	1	2		3	3	5	4	3
OTU10600	Bacteria;Acidobacteria;Acidobacteria_Gp4;Gp4	2	3		2	3	1	3	1
OTU10708	Bacteria;Acidobacteria;Acidobacteria_Gp6;Gp6		1	1	10	8	5	3	4
OTU10720	Bacteria;Acidobacteria;Acidobacteria_Gp6;Gp6	5	9	5	3	7	11	3	2
OTU10908	Bacteria;Acidobacteria;Acidobacteria_Gp6;Gp6	6		1	2		3	1
OTU10924	Bacteria;Acidobacteria;Acidobacteria_Gp6;Gp6				5	1			6
OTU10959	Bacteria;Acidobacteria;Acidobacteria_Gp4;Gp4								3
OTU10975	Bacteria;Acidobacteria;Acidobacteria_Gp6;Gp6	2	6			2	3	2	6
OTU10995	Bacteria;Proteobacteria;Gammaproteobacteria;Xanthomonadales;Xanthomonadaceae;Arenimonas	4		1		6		4	1
OTU11067	Bacteria;Acidobacteria;Acidobacteria_Gp5;Gp5	4	3		5	1	2		3
OTU11226	Bacteria;Bacteroidetes;Bacteroidetes_incertae_sedis;Ohtaekwangia	2			1				1
OTU11728	Bacteria;Proteobacteria;Deltaproteobacteria;unclassified_Deltaproteobacteria						1
OTU12791	Bacteria;Acidobacteria;Acidobacteria_Gp6;Gp6	1	1	1	1	3	1	2	1
OTU13462	Bacteria;Bacteroidetes;Sphingobacteria;Sphingobacteriales;Chitinophagaceae;unclassified_Chitinophagaceae		1					1	2
OTU14126	Bacteria;unclassified_Bacteria		2	1	4			4	5
OTU14411	Bacteria;Bacteroidetes;unclassified_Bacteroidetes				1	1		4	2
OTU14742	Bacteria;Acidobacteria;Acidobacteria_Gp4;Gp4			1
OTU14768	Bacteria;Actinobacteria;Actinobacteria;Rubrobacteridae;Solirubrobacterales;unclassified_Solirubrobacterales						1	1
OTU14870	Bacteria;Acidobacteria;Acidobacteria_Gp6;Gp6	5			3	3	5	2	1
OTU15228	Bacteria;Acidobacteria;Acidobacteria_Gp6;Gp6	3	6	4	2	1	8	1	1
OTU15231	Bacteria;Actinobacteria;Actinobacteria;Rubrobacteridae;Solirubrobacterales;Solirubrobacteraceae;Solirubrobacter	1		1	1		2	2	1
OTU15263	Bacteria;Acidobacteria;Acidobacteria_Gp6;Gp6	4		2		3			2
OTU15274	Bacteria;Acidobacteria;Acidobacteria_Gp3;Gp3	4	2	3		3	7	4	2
OTU15620	Bacteria;Proteobacteria;Deltaproteobacteria;Myxococcales;Nannocystineae;unclassified_Nannocystineae	1		3		1	3
OTU15624	Bacteria;Bacteroidetes;Sphingobacteria;Sphingobacteriales;Chitinophagaceae;Terrimonas	2	1		2	3
OTU15664	Bacteria;Proteobacteria;Betaproteobacteria;Nitrosomonadales;Nitrosomonadaceae;unclassified_Nitrosomonadaceae				1	3
OTU15720	Bacteria;Acidobacteria;Acidobacteria_Gp4;Gp4	15	9	3	5	6	4	6	3
OTU15726	Bacteria;Chloroflexi;unclassified_Chloroflexi		2	8	2	2	2		4
OTU15978	Bacteria;Proteobacteria;Alphaproteobacteria;Rhizobiales;Hyphomicrobiaceae;Rhodoplanes	1				2	2	4
OTU16305	Bacteria;Bacteroidetes;Sphingobacteria;Sphingobacteriales;Chitinophagaceae;unclassified_Chitinophagaceae		1		1				1
OTU16443	Bacteria;Proteobacteria;Alphaproteobacteria;Rhizobiales;unclassified_Rhizobiales			3	1			1
OTU16599	Bacteria;Bacteroidetes;Sphingobacteria;Sphingobacteriales;Cytophagaceae;Dyadobacter			1				1	1
OTU16725	Bacteria;unclassified_Bacteria	1	1	3		2	1		2
OTU16744	Bacteria;Bacteroidetes;Bacteroidetes_incertae_sedis;Ohtaekwangia					1
OTU16818	Bacteria;Bacteroidetes;Sphingobacteria;Sphingobacteriales;Chitinophagaceae;Sediminibacterium	1				4	3	1
OTU16871	Bacteria;Proteobacteria;Alphaproteobacteria;Rhizobiales;unclassified_Rhizobiales			1		2		2
OTU16988	Bacteria;Proteobacteria;Alphaproteobacteria;Sphingomonadales;Sphingomonadaceae;Sphingomonas		5	6		7		10	1
OTU17322	Bacteria;Proteobacteria;Betaproteobacteria;unclassified_Betaproteobacteria	2	1	1	4	2	2	2
OTU17809	Bacteria;Acidobacteria;Acidobacteria_Gp3;Gp3	5		2	2	1	1	1
OTU17819	Bacteria;Actinobacteria;Actinobacteria;Actinobacteridae;Actinomycetales;Glycomycineae;Glycomycetaceae;Glycomyces					4
OTU17890	Bacteria;Planctomycetes;Planctomycetacia;Planctomycetales;Planctomycetaceae;unclassified_Planctomycetaceae			4			2
OTU17913	Bacteria;Acidobacteria;Acidobacteria_Gp4;Gp4		3	1		1			2
OTU17943	Bacteria;Bacteroidetes;Sphingobacteria;Sphingobacteriales;Chitinophagaceae;Ferruginibacter	1							1
OTU18090	Bacteria;Bacteroidetes;Bacteroidetes_incertae_sedis;Ohtaekwangia	5	2						2
OTU18182	Bacteria;Proteobacteria;Alphaproteobacteria;Sphingomonadales;Sphingomonadaceae;Sphingomonas	4	4	4		2	2	4
OTU18464	Bacteria;Acidobacteria;Acidobacteria_Gp25;Gp25	2	2					2
OTU18625	Bacteria;Chloroflexi;Anaerolineae;Anaerolineales;Anaerolineaceae;unclassified_Anaerolineaceae					4
OTU18725	Bacteria;Bacteroidetes;Sphingobacteria;Sphingobacteriales;Chitinophagaceae;Flavisolibacter			1		4		2
OTU18815	Bacteria;Proteobacteria;Betaproteobacteria;Burkholderiales;Oxalobacteraceae;unclassified_Oxalobacteraceae	2	1	2	1		2
OTU19012	Bacteria;Proteobacteria;Alphaproteobacteria;Sphingomonadales;Sphingomonadaceae;Sphingomonas	1	4		1	1	1
OTU19062	Bacteria;Chloroflexi;unclassified_Chloroflexi	1		2		4
OTU19084	Bacteria;Acidobacteria;Acidobacteria_Gp22;Gp22		3		2	4	3	1	1
OTU19122	Bacteria;Acidobacteria;Acidobacteria_Gp7;Gp7		2			3	9	2	2
OTU19214	Bacteria;unclassified_Bacteria			1	2	1			1
OTU19220	Bacteria;Acidobacteria;Acidobacteria_Gp6;Gp6				2	2	3		2
OTU19249	Bacteria;Acidobacteria;Acidobacteria_Gp3;Gp3	2	3	1	5
OTU19401	Bacteria;Acidobacteria;Acidobacteria_Gp6;Gp6	4	2		4	10	8	5	13
OTU19518	Bacteria;Actinobacteria;Actinobacteria;unclassified_Actinobacteria	3	2	8	5	7	5	1	1
OTU19673	Bacteria;Bacteroidetes;Sphingobacteria;Sphingobacteriales;Chitinophagaceae;Chitinophaga	4	4	2	2	5		10	2
OTU19742	Bacteria;Actinobacteria;Actinobacteria;Acidimicrobidae;Acidimicrobiales;Acidimicrobineae;unclassified_Acidimicrobineae				1	1			1
OTU19832	Bacteria;Firmicutes;Bacilli;Bacillales;Pasteuriaceae;Pasteuria						1
OTU19952	Bacteria;Gemmatimonadetes;Gemmatimonadetes;Gemmatimonadales;Gemmatimonadaceae;Gemmatimonas	6	5	4	4	7	6	7	5
OTU20034	Bacteria;unclassified_Bacteria	4				1			1
OTU20164	Bacteria;Acidobacteria;Acidobacteria_Gp4;Gp4	1		2
OTU20228	Bacteria;unclassified_Bacteria	1						1	1
OTU20401	Bacteria;unclassified_Bacteria		2	5	2	1			1
OTU20404	Bacteria;unclassified_Bacteria	5	1	1	6	6		1	7
OTU20438	Bacteria;Bacteroidetes;Sphingobacteria;Sphingobacteriales;Chitinophagaceae;Flavisolibacter		4	4	3	5	1	11	3
OTU20501	Bacteria;Acidobacteria;Acidobacteria_Gp22;Gp22	7	7	5	11	7	9	10	3
OTU20531	Bacteria;Verrucomicrobia;Subdivision3;Subdivision3_genera_incertae_sedis	3	1		9	11	2	1	5
OTU20608	Bacteria;Acidobacteria;Acidobacteria_Gp4;Gp4	12	6	3	4	14	4	2	6
OTU20619	Bacteria;Gemmatimonadetes;Gemmatimonadetes;Gemmatimonadales;Gemmatimonadaceae;Gemmatimonas	6	8	3	1	3	20	9	3
OTU20718	Bacteria;Chloroflexi;unclassified_Chloroflexi	3	1		4	3			8
OTU20840	Bacteria;Bacteroidetes;Sphingobacteria;Sphingobacteriales;Chitinophagaceae;unclassified_Chitinophagaceae	1			2	6	2	2	2
OTU20887	Bacteria;Proteobacteria;Alphaproteobacteria;unclassified_Alphaproteobacteria				1
OTU20889	Bacteria;Acidobacteria;Acidobacteria_Gp7;Gp7	1	2			3		3	3
OTU20898	Bacteria;Proteobacteria;Betaproteobacteria;unclassified_Betaproteobacteria	6	12	7	5	3	9	7	1
OTU20920	Bacteria;Acidobacteria;Acidobacteria_Gp4;Gp4		1		3	1
OTU21064	Bacteria;Actinobacteria;Actinobacteria;Actinobacteridae;Actinomycetales;Propionibacterineae;Nocardioidaceae;Nocardioides		2	3		1	2	1
OTU21225	Bacteria;Proteobacteria;Betaproteobacteria;unclassified_Betaproteobacteria	22		1	2	1	2	1	1
OTU21396	Bacteria;Chlorobi;Ignavibacteria;Ignavibacteriales;Ignavibacteriaceae;Ignavibacterium		3	5	1			9	3
OTU21476	Bacteria;Proteobacteria;Deltaproteobacteria;Myxococcales;Nannocystineae;Haliangiaceae;Haliangium	3	1		4	1		1	2
OTU21607	Bacteria;unclassified_Bacteria	2	6	2	2	1	2	5	3
OTU21685	Bacteria;Verrucomicrobia;Subdivision3;Subdivision3_genera_incertae_sedis	1	1			1
OTU21711	Bacteria;Proteobacteria;Alphaproteobacteria;Rhizobiales;Bradyrhizobiaceae;Bradyrhizobium	9	5	15	4	9	18	4	15
OTU21729	Bacteria;Acidobacteria;Acidobacteria_Gp1;Gp1	1			1			2
OTU21738	Bacteria;Armatimonadetes;Chthonomonadetes;Chthonomonadales;Chthonomonadaceae;Chthonomonas/Armatimonadetes_gp3	8	3	8	9	3	4	5	6
OTU21857	Bacteria;Acidobacteria;Acidobacteria_Gp4;Gp4	1					1	1	1
OTU21904	Bacteria;Verrucomicrobia;Subdivision3;Subdivision3_genera_incertae_sedis	1		1	2	3
OTU21945	Bacteria;Bacteroidetes;Sphingobacteria;Sphingobacteriales;Cytophagaceae;Pontibacter	10	17	25	7	8	8	7	3
OTU22029	Bacteria;Proteobacteria;Alphaproteobacteria;Rhodobacterales;Rhodobacteraceae;unclassified_Rhodobacteraceae	2	1	1	10	8			6
OTU22035	Bacteria;Chloroflexi;Anaerolineae;Anaerolineales;Anaerolineaceae;unclassified_Anaerolineaceae	4	1	1	11	10	10	3	10
OTU22047	Bacteria;Proteobacteria;Alphaproteobacteria;Rhizobiales;Hyphomicrobiaceae;Devosia	3	7	3		5	1	6	2
OTU22053	Bacteria;Actinobacteria;Actinobacteria;unclassified_Actinobacteria	3	1	13	11	2	1	3	6
OTU22062	Bacteria;Chloroflexi;Anaerolineae;Anaerolineales;Anaerolineaceae;Levilinea	5	3		1
OTU22090	Bacteria;Gemmatimonadetes;Gemmatimonadetes;Gemmatimonadales;Gemmatimonadaceae;Gemmatimonas	2	1	2	1		2
OTU22104	Bacteria;Planctomycetes;unclassified_Planctomycetes		3		1	1	2	2	3
OTU22132	Bacteria;Proteobacteria;Betaproteobacteria;Rhodocyclales;Rhodocyclaceae;unclassified_Rhodocyclaceae	3		3	5	2	3	2	2
OTU22135	Bacteria;unclassified_Bacteria		2	1	4	3	3	2	1
OTU22183	Bacteria;Chloroflexi;Anaerolineae;Anaerolineales;Anaerolineaceae;unclassified_Anaerolineaceae	7	1	1		3		1	4
OTU22190	Bacteria;Acidobacteria;Acidobacteria_Gp4;Gp4	4	5		4	1	1	3	3
OTU22244	Bacteria;Proteobacteria;Alphaproteobacteria;Sphingomonadales;Sphingomonadaceae;unclassified_Sphingomonadaceae	1	2	1		1	6
OTU22251	Bacteria;Proteobacteria;Deltaproteobacteria;Myxococcales;unclassified_Myxococcales	6			8	5	1	11	5
OTU22317	Bacteria;Acidobacteria;Acidobacteria_Gp6;Gp6	4				3	3	1	8
OTU22333	Bacteria;Armatimonadetes;Armatimonadia;Armatimonadales;Armatimonadaceae;Armatimonas/Armatimonadetes_gp1		3	2	2	4	1		1
OTU22338	Bacteria;Chloroflexi;Anaerolineae;Anaerolineales;Anaerolineaceae;unclassified_Anaerolineaceae	6	1		5	1
OTU22358	Bacteria;Acidobacteria;Acidobacteria_Gp7;Gp7	3	8	4	4	15	2	4	8
OTU22412	Bacteria;Proteobacteria;Alphaproteobacteria;Sphingomonadales;Sphingomonadaceae;Sphingopyxis	1			4	1		3
OTU22417	Bacteria;Actinobacteria;Actinobacteria;Actinobacteridae;Actinomycetales;Micrococcineae;Micrococcaceae;Arthrobacter	1	5	9	10	4	7	1	12
OTU22531	Bacteria;Proteobacteria;Gammaproteobacteria;Xanthomonadales;Xanthomonadaceae;Arenimonas		1		1	2
OTU22556	Bacteria;Proteobacteria;Betaproteobacteria;Burkholderiales;Burkholderiales_incertae_sedis;unclassified_Burkholderiales_incertae_sedis	7		5	4	2		7	6
OTU22574	Bacteria;Acidobacteria;Acidobacteria_Gp16;Gp16	3	1	6	2	3	1	3
OTU22599	Bacteria;Firmicutes;Bacilli;Bacillales;Bacillaceae 1;Bacillus	1					6
OTU22655	Bacteria;Acidobacteria;Acidobacteria_Gp6;Gp6	2				2			2
OTU22666	Bacteria;Acidobacteria;Acidobacteria_Gp6;Gp6	3	3	1	4	3	3	8	8
OTU22686	Bacteria;Acidobacteria;Acidobacteria_Gp16;Gp16		3	6	3	4		1
OTU22790	Bacteria;Proteobacteria;Alphaproteobacteria;Sphingomonadales;Sphingomonadaceae;Sphingomonas				2	1
OTU22840	Bacteria;Bacteroidetes;Bacteroidetes_incertae_sedis;Ohtaekwangia	2		2	1	7		1
OTU22926	Bacteria;Proteobacteria;Alphaproteobacteria;Sphingomonadales;Sphingomonadaceae;Sphingomonas	2	13	9	6	22	10
OTU23019	Bacteria;Proteobacteria;Alphaproteobacteria;Rhizobiales;Xanthobacteraceae;Pseudolabrys		1	1	1	4	9	9	8
OTU23045	Bacteria;Proteobacteria;Alphaproteobacteria;Rhizobiales;Rhizobiaceae;Ensifer	2		10	6	2	6	3	5
OTU23065	Bacteria;Proteobacteria;Alphaproteobacteria;Sphingomonadales;Sphingomonadaceae;Sphingomonas	6	3	3	9	3		6	1
OTU23332	Bacteria;Acidobacteria;Acidobacteria_Gp6;Gp6	3	7	2	1	1		3	3
OTU23418	Bacteria;Actinobacteria;Actinobacteria;Actinobacteridae;Actinomycetales;Micrococcineae;Microbacteriaceae;Agromyces	4	7	20	13	4	8	22	8
OTU23571	Bacteria;Acidobacteria;Acidobacteria_Gp4;Gp4	4	2	1	1	3	5	1	5
OTU23573	Bacteria;Gemmatimonadetes;Gemmatimonadetes;Gemmatimonadales;Gemmatimonadaceae;Gemmatimonas	4	1		5	2		3
OTU23586	Bacteria;Chloroflexi;Anaerolineae;Anaerolineales;Anaerolineaceae;unclassified_Anaerolineaceae	2			2	1	1		3
OTU23594	Bacteria;Bacteroidetes;Sphingobacteria;Sphingobacteriales;Chitinophagaceae;Terrimonas	2		1		2
OTU23656	Bacteria;Proteobacteria;Betaproteobacteria;unclassified_Betaproteobacteria	4	2	12	6	4	2	7	7
OTU23680	Bacteria;unclassified_Bacteria	2	5		3	1	2		3
OTU23833	Bacteria;Actinobacteria;Actinobacteria;Actinobacteridae;Actinomycetales;Micromonosporineae;Micromonosporaceae;unclassified_Micromonosporaceae						2
OTU23910	Bacteria;Acidobacteria;Acidobacteria_Gp25;Gp25	4	4	4		2	9	5	3
OTU23999	Bacteria;unclassified_Bacteria	1	5					2
OTU24045	Bacteria;Chloroflexi;unclassified_Chloroflexi	3	1	4	4		2		1
OTU24142	Bacteria;Acidobacteria;Acidobacteria_Gp4;Gp4	5	3		2	3	1	1	2
OTU24150	Bacteria;unclassified_Bacteria				1	1	1		1
OTU24151	Bacteria;Proteobacteria;Betaproteobacteria;unclassified_Betaproteobacteria	1	2		4		2	8	20
OTU24265	Bacteria;Chloroflexi;unclassified_Chloroflexi	3		1	2	3	1
OTU24277	Bacteria;Acidobacteria;Acidobacteria_Gp7;Gp7	2	3	3	4	2	2	4	3
OTU24290	Bacteria;Proteobacteria;Gammaproteobacteria;Xanthomonadales;Sinobacteraceae;Steroidobacter	4	5		2	6	3	1	1
OTU24359	Bacteria;Proteobacteria;Alphaproteobacteria;Sphingomonadales;Sphingomonadaceae;Sphingosinicella	1	3	4	19	1		6
OTU24377	Bacteria;Proteobacteria;Gammaproteobacteria;unclassified_Gammaproteobacteria	3			6	3	7	1	1
OTU24403	Bacteria;Proteobacteria;Alphaproteobacteria;Sphingomonadales;Sphingomonadaceae;Sphingomonas	2	1		3
OTU24506	Bacteria;Acidobacteria;Acidobacteria_Gp6;Gp6	5	1	1	1	1		1	3
OTU24555	Bacteria;Acidobacteria;Acidobacteria_Gp6;Gp6	5	3	2		1	2		5
OTU24579	Bacteria;Acidobacteria;Acidobacteria_Gp6;Gp6	6	4		2	8	7	6	5
OTU24605	Bacteria;Actinobacteria;Actinobacteria;Actinobacteridae;Actinomycetales;Propionibacterineae;Nocardioidaceae;Nocardioides	2	1	4	11	1	8	10	4
OTU24637	Bacteria;Proteobacteria;Alphaproteobacteria;Sphingomonadales;Erythrobacteraceae;unclassified_Erythrobacteraceae	2	2	1	3	1		1
OTU24641	Bacteria;Acidobacteria;Acidobacteria_Gp6;Gp6	4		1	5	6	3		1
OTU24646	Bacteria;Chloroflexi;Anaerolineae;Anaerolineales;Anaerolineaceae;unclassified_Anaerolineaceae	8	2	1	3	6		4	1
OTU24751	Bacteria;unclassified_Bacteria	2	3	2	3	2	1
OTU24784	Bacteria;Acidobacteria;Acidobacteria_Gp7;Gp7		1		7	5	1
OTU24821	Bacteria;Proteobacteria;Alphaproteobacteria;Sphingomonadales;Sphingomonadaceae;Sphingomonas		2	1	1	1		10	12
OTU01423	Bacteria;unclassified_Bacteria					2
OTU02492	Bacteria;Proteobacteria;Deltaproteobacteria;Myxococcales;Nannocystineae;Nannocystaceae;unclassified_Nannocystaceae	1							1
OTU04647	Bacteria;Acidobacteria;Acidobacteria_Gp6;Gp6	1				3
OTU04691	Bacteria;Acidobacteria;Acidobacteria_Gp6;Gp6	5	4	6	3	7	8	5	3
OTU04698	Bacteria;Acidobacteria;Acidobacteria_Gp6;Gp6	2	2	3	4	1	4
OTU04942	Bacteria;Acidobacteria;Acidobacteria_Gp6;Gp6	3	2			1	1	3	2
OTU05078	Bacteria;unclassified_Bacteria	7	6	2	3	2	2	3	1
OTU05149	Bacteria;Acidobacteria;Acidobacteria_Gp22;Gp22				2	1		4	4
OTU05252	Bacteria;Acidobacteria;Acidobacteria_Gp6;Gp6	2	2	2	1	4		3
OTU05435	Bacteria;Acidobacteria;Acidobacteria_Gp6;Gp6	1	2	1					1
OTU05445	Bacteria;Acidobacteria;Acidobacteria_Gp22;Gp22	4	1	1	3	3	1	2	1
OTU05557	Bacteria;Proteobacteria;Betaproteobacteria;Burkholderiales;Comamonadaceae;Acidovorax	2	3	3	4	3	1	10	5
OTU05696	Bacteria;Acidobacteria;Acidobacteria_Gp6;Gp6	2			1		1
OTU05712	Bacteria;Acidobacteria;Acidobacteria_Gp7;Gp7		1
OTU06667	Bacteria;Acidobacteria;Acidobacteria_Gp4;Gp4		2		2		1
OTU06682	Bacteria;Proteobacteria;Gammaproteobacteria;unclassified_Gammaproteobacteria		2
OTU07283	Bacteria;Acidobacteria;Acidobacteria_Gp6;Gp6	8	3	1		3	3	1
OTU07778	Bacteria;unclassified_Bacteria		1
OTU08070	Bacteria;Proteobacteria;Gammaproteobacteria;Xanthomonadales;Sinobacteraceae;Steroidobacter	6	4			2	1
OTU08300	Bacteria;Chloroflexi;Anaerolineae;Anaerolineales;Anaerolineaceae;unclassified_Anaerolineaceae				1
OTU08303	Bacteria;Acidobacteria;Acidobacteria_Gp6;Gp6	4	1		3	1	2	1	1
OTU08366	Bacteria;Acidobacteria;Acidobacteria_Gp6;Gp6	2	5		2	4			1
OTU08494	Bacteria;Acidobacteria;Acidobacteria_Gp6;Gp6				2		1	1
OTU08599	Bacteria;Acidobacteria;Acidobacteria_Gp4;Gp4				2				1
OTU08672	Bacteria;unclassified_Bacteria	1							2
OTU09559	Bacteria;Acidobacteria;Acidobacteria_Gp4;Gp4	3		3	2	4
OTU09647	Bacteria;Acidobacteria;Acidobacteria_Gp6;Gp6	5	9	1	1	1	2	8	4
OTU09867	Bacteria;Proteobacteria;Betaproteobacteria;Rhodocyclales;Rhodocyclaceae;unclassified_Rhodocyclaceae			3			2
OTU09987	Bacteria;Acidobacteria;Acidobacteria_Gp10;Gp10					1
OTU10069	Bacteria;Acidobacteria;Acidobacteria_Gp6;Gp6	2	1	2		3	2	2
OTU10340	Bacteria;Acidobacteria;Acidobacteria_Gp4;Gp4		1			2		1	1
OTU10387	Bacteria;Acidobacteria;Acidobacteria_Gp6;Gp6							1
OTU10423	Bacteria;unclassified_Bacteria	1	3	1	1	3	1	1	2
OTU10425	Bacteria;Actinobacteria;Actinobacteria;Rubrobacteridae;Rubrobacterales;Rubrobacterineae;Rubrobacteraceae;Rubrobacter			3	1		7	2
OTU10427	Bacteria;Proteobacteria;Gammaproteobacteria;Pasteurellales;Pasteurellaceae;unclassified_Pasteurellaceae					2
OTU10727	Bacteria;Proteobacteria;Alphaproteobacteria;Sphingomonadales;Sphingomonadaceae;Sphingopyxis	5	2	2	4	5	2	8
OTU10736	Bacteria;Proteobacteria;Gammaproteobacteria;Xanthomonadales;Xanthomonadaceae;Arenimonas	2			1	3
OTU10833	Bacteria;Actinobacteria;Actinobacteria;Acidimicrobidae;Acidimicrobiales;Acidimicrobineae;Acidimicrobineae_incertae_sedis;Aciditerrimonas							1
OTU10913	Bacteria;Acidobacteria;Acidobacteria_Gp6;Gp6					3
OTU11057	Bacteria;Acidobacteria;Acidobacteria_Gp6;Gp6	4	5	1	5	4	5	2	2
OTU11307	Bacteria;Acidobacteria;Acidobacteria_Gp3;Gp3	1
OTU11875	Bacteria;Proteobacteria;Gammaproteobacteria;Xanthomonadales;Xanthomonadaceae;Luteimonas	4				1		5	5
OTU12178	Bacteria;Bacteroidetes;Sphingobacteria;Sphingobacteriales;Chitinophagaceae;unclassified_Chitinophagaceae			1		2
OTU12228	Bacteria;Proteobacteria;Deltaproteobacteria;unclassified_Deltaproteobacteria	1	1				1		2
OTU12252	Bacteria;Acidobacteria;Acidobacteria_Gp4;Gp4	1	3	1		1
OTU12415	Bacteria;Firmicutes;Bacilli;Bacillales;Planococcaceae;Lysinibacillus	3	3	3	2	3	8	1	1
OTU12746	Bacteria;Proteobacteria;Alphaproteobacteria;Sphingomonadales;Sphingomonadaceae;Sphingomonas	2		3	3	4	1	5	7
OTU12811	Bacteria;Acidobacteria;Acidobacteria_Gp17;Gp17		1	1	1	1	2	4	3
OTU12827	Bacteria;Acidobacteria;Acidobacteria_Gp10;Gp10		1				2	4	6
OTU12914	Bacteria;unclassified_Bacteria		2	1		1		2
OTU13377	Bacteria;Acidobacteria;Acidobacteria_Gp3;Gp3	3	2	2	1	2		4	3
OTU13426	Bacteria;Actinobacteria;Actinobacteria;Acidimicrobidae;Acidimicrobiales;Acidimicrobineae;Acidimicrobineae_incertae_sedis;Aciditerrimonas							1
OTU13433	Bacteria;Acidobacteria;Acidobacteria_Gp6;Gp6	1	5	2	3	5	5	6	1
OTU13482	Bacteria;Proteobacteria;Gammaproteobacteria;Pseudomonadales;Moraxellaceae;Acinetobacter	4		7	1		3	102
OTU13857	Bacteria;Acidobacteria;Acidobacteria_Gp11;Gp11								1
OTU14080	Bacteria;Acidobacteria;Acidobacteria_Gp4;Gp4	1		1		1		2	4
OTU14099	Bacteria;Proteobacteria;Alphaproteobacteria;Rhizobiales;Hyphomicrobiaceae;Pedomicrobium	1	1	2	3	10	15	4	4
OTU14399	Bacteria;unclassified_Bacteria	1			1		2	1
OTU14464	Bacteria;unclassified_Bacteria		1	1				1
OTU14739	Bacteria;Bacteroidetes;Sphingobacteria;Sphingobacteriales;Chitinophagaceae;Terrimonas	2	1	6	2	1			2
OTU14911	Bacteria;Chloroflexi;Anaerolineae;Anaerolineales;Anaerolineaceae;unclassified_Anaerolineaceae	1			5				1
OTU14937	Bacteria;Proteobacteria;Betaproteobacteria;Nitrosomonadales;Nitrosomonadaceae;Nitrosospira	1	1		1	4	1	1	1
OTU14997	Bacteria;Proteobacteria;Deltaproteobacteria;Myxococcales;Sorangiineae;Polyangiaceae;unclassified_Polyangiaceae				1			1	2
OTU15144	Bacteria;Actinobacteria;Actinobacteria;Actinobacteridae;Actinomycetales;Micromonosporineae;Micromonosporaceae;Catellatospora			1	3
OTU15387	Bacteria;Proteobacteria;Deltaproteobacteria;unclassified_Deltaproteobacteria		3		1		1		2
OTU15413	Bacteria;Bacteroidetes;Sphingobacteria;Sphingobacteriales;Chitinophagaceae;Ferruginibacter	1						1
OTU15457	Bacteria;Proteobacteria;Alphaproteobacteria;Rhizobiales;Rhizobiaceae;Ensifer	3	3	5	4	8	2		1
OTU15702	Bacteria;Proteobacteria;Alphaproteobacteria;Sphingomonadales;Sphingomonadaceae;Sphingomonas	1	4	4		2	3	2
OTU15733	Bacteria;Chloroflexi;Anaerolineae;Anaerolineales;Anaerolineaceae;unclassified_Anaerolineaceae	1			1
OTU15750	Bacteria;unclassified_Bacteria		1
OTU15762	Bacteria;Verrucomicrobia;Subdivision3;Subdivision3_genera_incertae_sedis	3	1		1
OTU15881	Bacteria;Proteobacteria;Alphaproteobacteria;Sphingomonadales;Sphingomonadaceae;unclassified_Sphingomonadaceae	2	1	4		2		2	3
OTU15966	Bacteria;unclassified_Bacteria	1			8		1		1
OTU16063	Bacteria;Nitrospira;Nitrospira;Nitrospirales;Nitrospiraceae;Nitrospira	1			1		6		6
OTU16102	Bacteria;Actinobacteria;Actinobacteria;unclassified_Actinobacteria		2	8	4	6	1	2
OTU16245	Bacteria;Acidobacteria;Acidobacteria_Gp4;Gp4	1				1		1
OTU16252	Bacteria;Planctomycetes;unclassified_Planctomycetes				3			2
OTU16317	Bacteria;Proteobacteria;Alphaproteobacteria;Sphingomonadales;Sphingomonadaceae;Sphingomonas	1	1				1
OTU16351	Bacteria;Proteobacteria;Alphaproteobacteria;Sphingomonadales;Sphingomonadaceae;Sphingomonas	1	7	15	1	1	2	4
OTU16526	Bacteria;Proteobacteria;Deltaproteobacteria;Myxococcales;Cystobacterineae;Cystobacteraceae;Anaeromyxobacter			1			1	1
OTU16532	Bacteria;Acidobacteria;Acidobacteria_Gp4;Gp4	2	2	3	3	5	5	5	4
OTU16622	Bacteria;Proteobacteria;Gammaproteobacteria;Pseudomonadales;Pseudomonadaceae;Pseudomonas	1							2
OTU16747	Bacteria;Bacteroidetes;Sphingobacteria;Sphingobacteriales;Chitinophagaceae;unclassified_Chitinophagaceae	3	1		1	4	6	5	4
OTU16771	Bacteria;Planctomycetes;Planctomycetacia;Planctomycetales;Planctomycetaceae;Blastopirellula	2	1	1	2		3		2
OTU16851	Bacteria;Acidobacteria;Acidobacteria_Gp4;Gp4		9		2			1
OTU17014	Bacteria;Bacteroidetes;Sphingobacteria;Sphingobacteriales;Chitinophagaceae;Terrimonas		1			1			4
OTU17232	Bacteria;Acidobacteria;Acidobacteria_Gp4;Gp4	1
OTU17310	Bacteria;Chloroflexi;unclassified_Chloroflexi				1	1	2
OTU17381	Bacteria;Acidobacteria;Acidobacteria_Gp4;Gp4	8	3	2	4	11	5	1	6
OTU17531	Bacteria;Proteobacteria;Alphaproteobacteria;Sphingomonadales;Sphingomonadaceae;Sphingomonas	8	2	7	3	2	2	7
OTU17569	Bacteria;Verrucomicrobia;Subdivision3;Subdivision3_genera_incertae_sedis	1				1			1
OTU17668	Bacteria;Bacteroidetes;Bacteroidetes_incertae_sedis;Ohtaekwangia	1	8		1	1
OTU17757	Bacteria;unclassified_Bacteria		1	1	3	1	2
OTU17775	Bacteria;unclassified_Bacteria	1	4		1	1			1
OTU17815	Bacteria;Bacteroidetes;Sphingobacteria;Sphingobacteriales;Chitinophagaceae;Flavisolibacter		1		2	1
OTU17953	Bacteria;unclassified_Bacteria	3	3	5		1	2		1
OTU17954	Bacteria;Acidobacteria;Acidobacteria_Gp3;Gp3	1			2
OTU18002	Bacteria;Proteobacteria;Deltaproteobacteria;Myxococcales;Sorangiineae;unclassified_Sorangiineae	1		1					2
OTU18067	Bacteria;Proteobacteria;unclassified_Proteobacteria	1	1	10	2	10	9		1
OTU18228	Bacteria;Acidobacteria;Acidobacteria_Gp6;Gp6	3	5	2	1	4	3	3	1
OTU18276	Bacteria;Acidobacteria;Acidobacteria_Gp3;Gp3	1	2		3		1	1
OTU18298	Bacteria;Proteobacteria;Deltaproteobacteria;Myxococcales;unclassified_Myxococcales	2		1		1		4
OTU18313	Bacteria;unclassified_Bacteria		1		1
OTU18406	Bacteria;Bacteroidetes;Bacteroidetes_incertae_sedis;Ohtaekwangia				1
OTU18527	Bacteria;Proteobacteria;Alphaproteobacteria;Rhizobiales;unclassified_Rhizobiales					1	1
OTU18603	Bacteria;Chloroflexi;Anaerolineae;Anaerolineales;Anaerolineaceae;unclassified_Anaerolineaceae				2		1
OTU18610	Bacteria;Bacteroidetes;Sphingobacteria;Sphingobacteriales;Chitinophagaceae;Chitinophaga	1	3	8	2	5	6	15	2
OTU18726	Bacteria;Acidobacteria;Acidobacteria_Gp10;Gp10		1				2	1	2
OTU18782	Bacteria;Verrucomicrobia;unclassified_Verrucomicrobia	1	4						1
OTU18855	Bacteria;Proteobacteria;Alphaproteobacteria;Sphingomonadales;Sphingomonadaceae;Sphingomonas	2	3	7	10	4	3	8	2
OTU18979	Bacteria;Actinobacteria;Actinobacteria;Rubrobacteridae;Solirubrobacterales;Conexibacteraceae;Conexibacter				6		3		3
OTU19009	Bacteria;Acidobacteria;Acidobacteria_Gp7;Gp7	1	4	4	4	5	1		6
OTU19053	Bacteria;Proteobacteria;Gammaproteobacteria;Xanthomonadales;Xanthomonadaceae;Lysobacter	3	3	2	3	2		3
OTU19166	Bacteria;Firmicutes;unclassified_Firmicutes				1	2	2	2	1
OTU19265	Bacteria;Planctomycetes;unclassified_Planctomycetes	11	21	2	7		2	3	2
OTU19339	Bacteria;Firmicutes;Bacilli;Bacillales;Pasteuriaceae;Pasteuria		3		1	1
OTU19402	Bacteria;Acidobacteria;Acidobacteria_Gp7;Gp7	5	2				1		3
OTU19420	Bacteria;Actinobacteria;Actinobacteria;Actinobacteridae;Actinomycetales;Pseudonocardineae;Pseudonocardiaceae;Allokutzneria								1
OTU19607	Bacteria;unclassified_Bacteria	1	6	3	4		2	2	6
OTU19625	Bacteria;Acidobacteria;Acidobacteria_Gp22;Gp22	1	3			5	1	2	3
OTU19722	Bacteria;Proteobacteria;Deltaproteobacteria;Myxococcales;unclassified_Myxococcales	10						1
OTU19786	Bacteria;Proteobacteria;Deltaproteobacteria;Myxococcales;Nannocystineae;unclassified_Nannocystineae	1	1		1			5
OTU19819	Bacteria;Acidobacteria;Acidobacteria_Gp3;Gp3		1		1		2	1	2
OTU19831	Bacteria;Proteobacteria;Betaproteobacteria;Rhodocyclales;Rhodocyclaceae;unclassified_Rhodocyclaceae			2				1	1
OTU19889	Bacteria;Bacteroidetes;unclassified_Bacteroidetes	4		1					7
OTU19932	Bacteria;Proteobacteria;Alphaproteobacteria;Sphingomonadales;Sphingomonadaceae;Sphingosinicella		2
OTU19969	Bacteria;Bacteroidetes;Sphingobacteria;Sphingobacteriales;Chitinophagaceae;Flavisolibacter		3	1	6			2
OTU19975	Bacteria;Proteobacteria;Betaproteobacteria;Rhodocyclales;Rhodocyclaceae;unclassified_Rhodocyclaceae			1		1
OTU20028	Bacteria;unclassified_Bacteria	2	1		2	2	2		1
OTU20063	Bacteria;Proteobacteria;Deltaproteobacteria;Myxococcales;Nannocystineae;Haliangiaceae;Haliangium	1		1	2			1
OTU20107	Bacteria;Actinobacteria;Actinobacteria;Actinobacteridae;Actinomycetales;Propionibacterineae;Nocardioidaceae;Kribbella	1		1	2			1	5
OTU20168	Bacteria;Proteobacteria;Betaproteobacteria;Burkholderiales;unclassified_Burkholderiales	4		7	1	6	1		6
OTU20175	Bacteria;Proteobacteria;Alphaproteobacteria;Sphingomonadales;Sphingomonadaceae;Sphingomonas	7	16	18	6	14	9	21	8
OTU20217	Bacteria;Proteobacteria;Alphaproteobacteria;Rhizobiales;Phyllobacteriaceae;Aminobacter		1	3	1	2	2	1	3
OTU20227	Bacteria;Proteobacteria;Gammaproteobacteria;Xanthomonadales;Sinobacteraceae;Steroidobacter		10			3	3	3	1
OTU20238	Bacteria;Proteobacteria;Betaproteobacteria;Burkholderiales;Burkholderiales_incertae_sedis;unclassified_Burkholderiales_incertae_sedis	1	6	3		4	9	2	3
OTU20283	Bacteria;Acidobacteria;Acidobacteria_Gp4;Gp4	1	2	1	1			1	1
OTU20313	Bacteria;Proteobacteria;Gammaproteobacteria;Xanthomonadales;Xanthomonadaceae;Lysobacter	4	17	3	2	3	9	11	3
OTU20373	Bacteria;Proteobacteria;Alphaproteobacteria;Sphingomonadales;Sphingomonadaceae;Sphingomonas	3	4	8	5	4	3	7	3
OTU20390	Bacteria;Proteobacteria;Alphaproteobacteria;Sphingomonadales;Sphingomonadaceae;Sphingomonas	1	3	4	1		1	8
OTU20491	Bacteria;Proteobacteria;Deltaproteobacteria;unclassified_Deltaproteobacteria	2			1			1	1
OTU20556	Bacteria;Acidobacteria;Acidobacteria_Gp10;Gp10	1	1					1
OTU20707	Bacteria;Proteobacteria;Deltaproteobacteria;Myxococcales;Nannocystineae;unclassified_Nannocystineae						3
OTU20717	Bacteria;Proteobacteria;Betaproteobacteria;unclassified_Betaproteobacteria	5			3	5	7	1	2
OTU20752	Bacteria;Acidobacteria;Acidobacteria_Gp4;Gp4	1	2	1	1	4	1
OTU20769	Bacteria;Proteobacteria;Betaproteobacteria;Burkholderiales;Burkholderiaceae;unclassified_Burkholderiaceae	1	2	2	1	4	4		1
OTU20954	Bacteria;Acidobacteria;Acidobacteria_Gp4;Gp4				2	2		1	1
OTU20964	Bacteria;unclassified_Bacteria		2	1	6	2	1	7	1
OTU20978	Bacteria;Proteobacteria;Betaproteobacteria;Neisseriales;Neisseriaceae;unclassified_Neisseriaceae					1			1
OTU21053	Bacteria;Proteobacteria;Alphaproteobacteria;Sphingomonadales;Sphingomonadaceae;Sphingosinicella		2	1	1	1	1	1
OTU21066	Bacteria;Actinobacteria;Actinobacteria;Actinobacteridae;Actinomycetales;Micromonosporineae;Micromonosporaceae;Catelliglobosispora								5
OTU21139	Bacteria;Acidobacteria;Acidobacteria_Gp3;Gp3		5		5	1		1
OTU21160	Bacteria;Verrucomicrobia;Opitutae;Opitutales;Opitutaceae;Opitutus	1	3	1	1			1
OTU21241	Bacteria;Proteobacteria;Gammaproteobacteria;Xanthomonadales;Sinobacteraceae;Steroidobacter				2			1
OTU21316	Bacteria;Bacteroidetes;Sphingobacteria;Sphingobacteriales;Chitinophagaceae;unclassified_Chitinophagaceae	3	3	6	9	9	4	5	1
OTU21361	Bacteria;Actinobacteria;Actinobacteria;unclassified_Actinobacteria						1	3	1
OTU21370	Bacteria;unclassified_Bacteria		1			2	1	5	3
OTU21410	Bacteria;unclassified_Bacteria						2
OTU21437	Bacteria;Proteobacteria;Alphaproteobacteria;Sphingomonadales;Sphingomonadaceae;Sphingomonas		1		1			1
OTU21455	Bacteria;Gemmatimonadetes;Gemmatimonadetes;Gemmatimonadales;Gemmatimonadaceae;Gemmatimonas	1	6	4	2	6	4	2	4
OTU21494	Bacteria;Proteobacteria;Alphaproteobacteria;Rhizobiales;Hyphomicrobiaceae;Pedomicrobium	1	3	3	5	4	9		2
OTU21512	Bacteria;Proteobacteria;Betaproteobacteria;Burkholderiales;unclassified_Burkholderiales	1	4	3		3	4	3	2
OTU21526	Bacteria;Acidobacteria;Acidobacteria_Gp5;Gp5		1			2	2		1
OTU21570	Bacteria;Gemmatimonadetes;Gemmatimonadetes;Gemmatimonadales;Gemmatimonadaceae;Gemmatimonas	2	2	1	4	3	2		4
OTU21675	Bacteria;Proteobacteria;unclassified_Proteobacteria	3	2		1	2	5	3	2
OTU21697	Bacteria;Acidobacteria;Acidobacteria_Gp3;Gp3	9	1		3	7	1		15
OTU21714	Bacteria;Acidobacteria;Acidobacteria_Gp6;Gp6	2		2	4	1
OTU21731	Bacteria;Proteobacteria;Alphaproteobacteria;Sphingomonadales;Sphingomonadaceae;Sphingomonas	2	5	15	2	6	1	3	2
OTU21782	Bacteria;unclassified_Bacteria	2		2	1	4		1
OTU21806	Bacteria;Bacteroidetes;unclassified_Bacteroidetes	3							3
OTU21819	Bacteria;Proteobacteria;Betaproteobacteria;unclassified_Betaproteobacteria		1	4			6	1	1
OTU21924	Bacteria;Proteobacteria;Betaproteobacteria;Neisseriales;Neisseriaceae;unclassified_Neisseriaceae	3	5	6	7	3	20	4	2
OTU21927	Bacteria;Chloroflexi;Anaerolineae;Anaerolineales;Anaerolineaceae;unclassified_Anaerolineaceae	2		1		1		4	1
OTU21935	Bacteria;Proteobacteria;Deltaproteobacteria;unclassified_Deltaproteobacteria				2			1	1
OTU21936	Bacteria;Proteobacteria;Alphaproteobacteria;unclassified_Alphaproteobacteria	3	2		3	3
OTU21940	Bacteria;Proteobacteria;Gammaproteobacteria;Xanthomonadales;Xanthomonadaceae;Lysobacter	14	8	4	14	10	7	11	5
OTU21969	Bacteria;Actinobacteria;Actinobacteria;Actinobacteridae;Actinomycetales;Pseudonocardineae;Pseudonocardiaceae;Saccharothrix							1
OTU21986	Bacteria;Acidobacteria;Acidobacteria_Gp9;Gp9	2	3		3			3	2
OTU21997	Bacteria;Actinobacteria;Actinobacteria;Rubrobacteridae;Solirubrobacterales;Solirubrobacteraceae;Solirubrobacter		1	3	3		2	1
OTU22018	Bacteria;unclassified_Bacteria	4	1		2			1	2
OTU22056	Bacteria;Bacteroidetes;Bacteroidetes_incertae_sedis;Ohtaekwangia	1	1	2	2	3	1	9	5
OTU22068	Bacteria;Actinobacteria;Actinobacteria;Actinobacteridae;Actinomycetales;Propionibacterineae;Nocardioidaceae;Nocardioides	2	7	2	2	2	6	9	11
OTU22069	Bacteria;Chloroflexi;Anaerolineae;Anaerolineales;Anaerolineaceae;Levilinea	2	2		2
OTU22128	Bacteria;Acidobacteria;Acidobacteria_Gp3;Gp3		14		1		3		1
OTU22137	Bacteria;Proteobacteria;Betaproteobacteria;Burkholderiales;Alcaligenaceae;Azohydromonas	5	5	4	2		6	8	4
OTU22167	Bacteria;Acidobacteria;Acidobacteria_Gp3;Gp3		1		2	1	1	3
OTU22297	Bacteria;Proteobacteria;Deltaproteobacteria;unclassified_Deltaproteobacteria	2	5		1	7	1	1	1
OTU22392	Bacteria;Acidobacteria;Acidobacteria_Gp4;Gp4	1	2		6	1		1	3
OTU22449	Bacteria;Gemmatimonadetes;Gemmatimonadetes;Gemmatimonadales;Gemmatimonadaceae;Gemmatimonas	5		2		1	1	3	3
OTU22468	Bacteria;Acidobacteria;Acidobacteria_Gp3;Gp3	1	2	2		4	1		2
OTU22501	Bacteria;Acidobacteria;Acidobacteria_Gp4;Gp4				1
OTU22566	Bacteria;Proteobacteria;Deltaproteobacteria;Myxococcales;unclassified_Myxococcales		5	8		5	3	6
OTU22649	Bacteria;Proteobacteria;Deltaproteobacteria;Desulfuromonadales;unclassified_Desulfuromonadales							1	1
OTU22662	Bacteria;Proteobacteria;Alphaproteobacteria;Sphingomonadales;Sphingomonadaceae;Sphingomonas	2	3	7	2	2	8	5	3
OTU22681	Bacteria;Firmicutes;Bacilli;Bacillales;Bacillaceae 1;Bacillus	6	4	6	5	3	5	4	1
OTU22714	Bacteria;unclassified_Bacteria		4			3	1	1	3
OTU22750	Bacteria;Chloroflexi;Anaerolineae;Anaerolineales;Anaerolineaceae;unclassified_Anaerolineaceae			4	3	3			3
OTU22786	Bacteria;Proteobacteria;Gammaproteobacteria;Xanthomonadales;Xanthomonadaceae;Lysobacter	2		1	3	6	2	1
OTU22799	Bacteria;Acidobacteria;Acidobacteria_Gp6;Gp6	1	1			3	2
OTU22815	Bacteria;Proteobacteria;Gammaproteobacteria;Xanthomonadales;Sinobacteraceae;Steroidobacter				2	1
OTU22842	Bacteria;unclassified_Bacteria	11	1	4	10	5	8	9	19
OTU22877	Bacteria;Bacteroidetes;Sphingobacteria;Sphingobacteriales;Chitinophagaceae;Terrimonas	6	3	6	3	3	1	5	7
OTU22882	Bacteria;Chloroflexi;Anaerolineae;Anaerolineales;Anaerolineaceae;unclassified_Anaerolineaceae	1	1	2	9	4	3	4	7
OTU22912	Bacteria;Verrucomicrobia;Subdivision3;Subdivision3_genera_incertae_sedis	9			6	1
OTU22920	Bacteria;Chloroflexi;unclassified_Chloroflexi	1			1	2		1	5
OTU23026	Bacteria;Bacteroidetes;unclassified_Bacteroidetes	1			4	3			3
OTU23029	Bacteria;Actinobacteria;Actinobacteria;Actinobacteridae;Actinomycetales;Micrococcineae;Micrococcaceae;Arthrobacter	3	14	15	12	5	10	26	3
OTU23039	Bacteria;Proteobacteria;Alphaproteobacteria;Sphingomonadales;Sphingomonadaceae;Sphingomonas		1	1	1		2
OTU23051	Bacteria;Proteobacteria;Betaproteobacteria;Burkholderiales;Burkholderiales_incertae_sedis;unclassified_Burkholderiales_incertae_sedis	1	1
OTU23054	Bacteria;Acidobacteria;Acidobacteria_Gp3;Gp3	5	3	3		3	1	1	2
OTU23055	Bacteria;Gemmatimonadetes;Gemmatimonadetes;Gemmatimonadales;Gemmatimonadaceae;Gemmatimonas	2		1	3
OTU23116	Bacteria;unclassified_Bacteria	1	2	1	3	3	4	1	4
OTU23125	Bacteria;Proteobacteria;Betaproteobacteria;Rhodocyclales;Rhodocyclaceae;unclassified_Rhodocyclaceae		4		19			7	10
OTU23137	Bacteria;Chloroflexi;unclassified_Chloroflexi		6	1	8	1	1	1	1
OTU23166	Bacteria;Acidobacteria;Acidobacteria_Gp6;Gp6	4	2	1	4	5		10	4
OTU23173	Bacteria;Proteobacteria;Betaproteobacteria;unclassified_Betaproteobacteria	3			3	6		3	1
OTU23174	Bacteria;Bacteroidetes;Sphingobacteria;Sphingobacteriales;Chitinophagaceae;Flavisolibacter			5	1	4	3
OTU23214	Bacteria;Proteobacteria;Alphaproteobacteria;Sphingomonadales;Erythrobacteraceae;Porphyrobacter	1		1	1	2		5
OTU23234	Bacteria;Proteobacteria;Betaproteobacteria;Rhodocyclales;Rhodocyclaceae;Sulfuritalea	4	2	12	5	3	1	4	6
OTU23258	Bacteria;Firmicutes;Bacilli;Bacillales;Planococcaceae;Lysinibacillus	1	17	3	5	1	14	2	4
OTU23325	Bacteria;Acidobacteria;Acidobacteria_Gp6;Gp6	1			1		1		1
OTU23363	Bacteria;Acidobacteria;Acidobacteria_Gp4;Gp4	1	1	3	5	5	1	4
OTU23381	Bacteria;Verrucomicrobia;Verrucomicrobiae;Verrucomicrobiales;Verrucomicrobiaceae;Haloferula		1		1
OTU23417	Bacteria;Acidobacteria;Acidobacteria_Gp6;Gp6	3	3	1	3	1	3	7	2
OTU23446	Bacteria;Acidobacteria;Acidobacteria_Gp6;Gp6	5	1	2			2	3	2
OTU23484	Bacteria;Proteobacteria;Betaproteobacteria;Burkholderiales;Comamonadaceae;Xenophilus		1	1					6
OTU23485	Bacteria;unclassified_Bacteria				2	2	1
OTU23511	Bacteria;Proteobacteria;Alphaproteobacteria;Rhodospirillales;Rhodospirillaceae;Skermanella	1	5		3	2	6	2
OTU23520	Bacteria;Acidobacteria;Acidobacteria_Gp6;Gp6	1			1	2	1	1	5
OTU23681	Bacteria;Planctomycetes;unclassified_Planctomycetes	3	6	3	6			16	4
OTU23705	Bacteria;Acidobacteria;Acidobacteria_Gp6;Gp6				2	1		1	3
OTU23792	Bacteria;Proteobacteria;Alphaproteobacteria;Rhizobiales;Brucellaceae;Ochrobactrum	1	2
OTU23794	Bacteria;Acidobacteria;Acidobacteria_Gp4;Gp4	8	4	2	2	2		8	7
OTU23844	Bacteria;Acidobacteria;Acidobacteria_Gp4;Gp4	5	1	1	4		1	4
OTU23856	Bacteria;Acidobacteria;Acidobacteria_Gp6;Gp6	6	1	2	1	2	1	2	2
OTU23900	Bacteria;Proteobacteria;Alphaproteobacteria;Sphingomonadales;Sphingomonadaceae;Sphingomonas					5
OTU23927	Bacteria;Proteobacteria;Alphaproteobacteria;Sphingomonadales;Sphingomonadaceae;Sphingosinicella		1		1		1
OTU23944	Bacteria;Actinobacteria;Actinobacteria;unclassified_Actinobacteria	2	3	8	5	4	4	2	1
OTU23971	Bacteria;Acidobacteria;Acidobacteria_Gp4;Gp4		1
OTU23989	Bacteria;Verrucomicrobia;Subdivision3;Subdivision3_genera_incertae_sedis	8	1	2	2	4	2		12
OTU24015	Bacteria;Proteobacteria;Alphaproteobacteria;Sphingomonadales;Sphingomonadaceae;Sphingomonas	3	17	19	7	16	20	18	5
OTU24039	Bacteria;Acidobacteria;Acidobacteria_Gp4;Gp4	3	2	2	4	2	3	3	8
OTU24044	Bacteria;unclassified_Bacteria	5	3	3	1	8	1	3
OTU24057	Bacteria;Gemmatimonadetes;Gemmatimonadetes;Gemmatimonadales;Gemmatimonadaceae;Gemmatimonas	1				3
OTU24073	Bacteria;Acidobacteria;Acidobacteria_Gp6;Gp6	3	2	1	3		6	1	4
OTU24094	Bacteria;Acidobacteria;Acidobacteria_Gp7;Gp7	1	4		1			1	6
OTU24118	Bacteria;Gemmatimonadetes;Gemmatimonadetes;Gemmatimonadales;Gemmatimonadaceae;Gemmatimonas	1	1	1		1	1	2	1
OTU24176	Bacteria;Bacteroidetes;Sphingobacteria;Sphingobacteriales;Chitinophagaceae;unclassified_Chitinophagaceae	7	5		5	11	5	1
OTU24183	Bacteria;Acidobacteria;Acidobacteria_Gp3;Gp3				2			7	7
OTU24202	Bacteria;unclassified_Bacteria	2	1	1	3			1
OTU24237	Bacteria;Acidobacteria;Acidobacteria_Gp4;Gp4	1	1	3	5	3			5
OTU24247	Bacteria;Acidobacteria;Acidobacteria_Gp5;Gp5	2				5	1	1	1
OTU24256	Bacteria;Verrucomicrobia;Spartobacteria;Spartobacteria_genera_incertae_sedis	2	6		4	1	1	2	1
OTU24299	Bacteria;Acidobacteria;Acidobacteria_Gp4;Gp4	5	3		5	3	2	4	1
OTU24304	Bacteria;Bacteroidetes;Sphingobacteria;Sphingobacteriales;Chitinophagaceae;Terrimonas	4			9	5	1
OTU24349	Bacteria;Actinobacteria;Actinobacteria;Rubrobacteridae;Solirubrobacterales;Solirubrobacteraceae;Solirubrobacter		1	2	1		2	2
OTU24358	Bacteria;Actinobacteria;Actinobacteria;Actinobacteridae;Actinomycetales;Micrococcineae;Intrasporangiaceae;Janibacter			1			3	1	1
OTU24386	Bacteria;Chloroflexi;Anaerolineae;Anaerolineales;Anaerolineaceae;Bellilinea	3	1		1	2	1
OTU24425	Bacteria;Acidobacteria;Acidobacteria_Gp16;Gp16						1	1
OTU24496	Bacteria;Acidobacteria;Acidobacteria_Gp4;Gp4	3	5	2	4		3	2	4
OTU24513	Bacteria;Chloroflexi;Anaerolineae;Anaerolineales;Anaerolineaceae;unclassified_Anaerolineaceae	5	2	3	10	7	5	5	4
OTU24559	Bacteria;Bacteroidetes;Sphingobacteria;Sphingobacteriales;Cytophagaceae;Pontibacter	2	4		5			4
OTU24590	Bacteria;Gemmatimonadetes;Gemmatimonadetes;Gemmatimonadales;Gemmatimonadaceae;Gemmatimonas	6	2	1	5	5	2	1	2
OTU24624	Bacteria;Bacteroidetes;Sphingobacteria;Sphingobacteriales;Cytophagaceae;Pontibacter		1
OTU24632	Bacteria;Acidobacteria;Acidobacteria_Gp6;Gp6	15	2		6	4		6	3
OTU24633	Bacteria;Proteobacteria;Alphaproteobacteria;Sphingomonadales;Sphingomonadaceae;Sphingomonas	7	11		12	5	4	7
OTU24666	Bacteria;Acidobacteria;Acidobacteria_Gp15;Gp15	1	2
OTU24674	Bacteria;Acidobacteria;Acidobacteria_Gp6;Gp6	1	1		3	3		3
OTU24694	Bacteria;Acidobacteria;Acidobacteria_Gp3;Gp3	2	15			4	6	1	3
OTU24698	Bacteria;Acidobacteria;Acidobacteria_Gp6;Gp6	3	4	1	3	7	1	1	1
OTU24707	Bacteria;unclassified_Bacteria			3
OTU24713	Bacteria;Acidobacteria;Acidobacteria_Gp6;Gp6	3	2	1	1	3		2
OTU24724	Bacteria;Proteobacteria;Alphaproteobacteria;Sphingomonadales;Sphingomonadaceae;Sphingomonas	8	16	5		9	1	6	3
OTU24739	Bacteria;unclassified_Bacteria		1				1
OTU24777	Bacteria;Acidobacteria;Acidobacteria_Gp6;Gp6			1		2		1	1
OTU24804	Bacteria;Bacteroidetes;Sphingobacteria;Sphingobacteriales;Chitinophagaceae;Ferruginibacter	4	2	2	9	14	2	1	6
OTU01178	Bacteria;unclassified_Bacteria			3			2
OTU02125	Bacteria;Proteobacteria;Alphaproteobacteria;Rhizobiales;unclassified_Rhizobiales					1
OTU02182	Bacteria;Acidobacteria;Acidobacteria_Gp4;Gp4				2
OTU02450	Bacteria;Acidobacteria;Acidobacteria_Gp4;Gp4	3			2	4	1	2
OTU03065	Bacteria;Acidobacteria;Acidobacteria_Gp6;Gp6							1
OTU03557	Bacteria;Proteobacteria;Alphaproteobacteria;Sphingomonadales;Sphingomonadaceae;Sphingomonas	3	1			1		1
OTU03800	Bacteria;Proteobacteria;unclassified_Proteobacteria	1
OTU03870	Bacteria;Acidobacteria;Acidobacteria_Gp4;Gp4							1
OTU03879	Bacteria;TM7;TM7_genera_incertae_sedis			1	1	2		2
OTU03896	Bacteria;Acidobacteria;Acidobacteria_Gp6;Gp6		1				1		4
OTU04074	Bacteria;Acidobacteria;Acidobacteria_Gp10;Gp10		1
OTU04129	Bacteria;Proteobacteria;unclassified_Proteobacteria		1
OTU04143	Bacteria;Acidobacteria;Acidobacteria_Gp6;Gp6		1		1	1	2	1	1
OTU04503	Bacteria;TM7;TM7_genera_incertae_sedis			1		2		1
OTU04708	Bacteria;Proteobacteria;Gammaproteobacteria;Pseudomonadales;Pseudomonadaceae;Azotobacter		4	3	4	1	1	3
OTU04854	Bacteria;Proteobacteria;Betaproteobacteria;Burkholderiales;Comamonadaceae;Variovorax	5	3	2			3	3	4
OTU04939	Bacteria;Acidobacteria;Acidobacteria_Gp6;Gp6	1		1	1				7
OTU05069	Bacteria;Acidobacteria;Acidobacteria_Gp7;Gp7	3				1
OTU05351	Bacteria;Acidobacteria;Acidobacteria_Gp4;Gp4	5	1	2		3	1
OTU05419	Bacteria;Nitrospira;Nitrospira;Nitrospirales;Nitrospiraceae;Nitrospira		1		1		1		1
OTU05443	Bacteria;Acidobacteria;Acidobacteria_Gp10;Gp10			1		1		2
OTU05450	Bacteria;Acidobacteria;Acidobacteria_Gp22;Gp22	2				2	1	4
OTU05501	Bacteria;unclassified_Bacteria				1			2	2
OTU05519	Bacteria;Acidobacteria;Acidobacteria_Gp6;Gp6	1	1						1
OTU05538	Bacteria;Acidobacteria;Acidobacteria_Gp5;Gp5	4	2	1	1	2	1	1	1
OTU05672	Bacteria;Acidobacteria;Acidobacteria_Gp6;Gp6	3	1	1	1	1	3	1	2
OTU05701	Bacteria;Acidobacteria;Acidobacteria_Gp6;Gp6			1
OTU05715	Bacteria;Acidobacteria;Acidobacteria_Gp4;Gp4					1
OTU06068	Bacteria;unclassified_Bacteria		2
OTU06419	Bacteria;Bacteroidetes;Sphingobacteria;Sphingobacteriales;unclassified_Sphingobacteriales					1
OTU06496	Bacteria;Acidobacteria;Acidobacteria_Gp6;Gp6		1			1			3
OTU06602	Bacteria;Proteobacteria;unclassified_Proteobacteria			2				1	2
OTU06988	Bacteria;Bacteroidetes;Sphingobacteria;Sphingobacteriales;unclassified_Sphingobacteriales		2
OTU07294	Bacteria;Proteobacteria;Alphaproteobacteria;Sphingomonadales;Sphingomonadaceae;Sphingosinicella		1	1
OTU07663	Bacteria;Actinobacteria;Actinobacteria;unclassified_Actinobacteria				1				1
OTU07927	Bacteria;Proteobacteria;Alphaproteobacteria;Sphingomonadales;Sphingomonadaceae;Sphingosinicella					1			1
OTU07952	Bacteria;Acidobacteria;Acidobacteria_Gp4;Gp4	1					2		1
OTU07990	Bacteria;Acidobacteria;Acidobacteria_Gp6;Gp6				1		2
OTU07999	Bacteria;Bacteroidetes;Bacteroidetes_incertae_sedis;Ohtaekwangia	1					3
OTU08016	Bacteria;Acidobacteria;Acidobacteria_Gp10;Gp10			1
OTU08017	Bacteria;Acidobacteria;Acidobacteria_Gp6;Gp6	1	4	1	4	3	8	3	4
OTU08163	Bacteria;unclassified_Bacteria			1
OTU08384	Bacteria;Acidobacteria;Acidobacteria_Gp4;Gp4	1	1		1				1
OTU08749	Bacteria;Proteobacteria;Deltaproteobacteria;Myxococcales;Cystobacterineae;Cystobacteraceae;Anaeromyxobacter					1	4
OTU08751	Bacteria;Acidobacteria;Acidobacteria_Gp6;Gp6	3	3	3	1	5	3		1
OTU08832	Bacteria;Chloroflexi;Anaerolineae;Anaerolineales;Anaerolineaceae;unclassified_Anaerolineaceae				1	1
OTU08867	Bacteria;unclassified_Bacteria		2	1	2	1		2
OTU08986	Bacteria;Acidobacteria;Acidobacteria_Gp6;Gp6	3					1
OTU09154	Bacteria;Acidobacteria;Acidobacteria_Gp4;Gp4	1	2		1	1		1
OTU09422	Bacteria;Acidobacteria;Acidobacteria_Gp6;Gp6				1			2
OTU09535	Bacteria;Proteobacteria;Alphaproteobacteria;Sphingomonadales;Sphingomonadaceae;Sphingomonas	1		2	1	1
OTU09586	Bacteria;Proteobacteria;Betaproteobacteria;Burkholderiales;Oxalobacteraceae;Janthinobacterium	1	4		2	2	1	2
OTU09615	Bacteria;Acidobacteria;Acidobacteria_Gp4;Gp4		2			1			2
OTU09772	Bacteria;Actinobacteria;Actinobacteria;Actinobacteridae;Actinomycetales;Micrococcineae;Micrococcaceae;Rothia					1
OTU09908	Bacteria;Acidobacteria;Acidobacteria_Gp5;Gp5		1			8	2
OTU09951	Bacteria;unclassified_Bacteria					2
OTU09966	Bacteria;Acidobacteria;Acidobacteria_Gp11;Gp11	2	10		3	3	1		3
OTU10053	Bacteria;Proteobacteria;Deltaproteobacteria;unclassified_Deltaproteobacteria					1	1	1
OTU10061	Bacteria;Acidobacteria;Acidobacteria_Gp6;Gp6	3	5		4	4	4	5	3
OTU10156	Bacteria;Acidobacteria;Acidobacteria_Gp6;Gp6	7	5	1	2	8	7	6	2
OTU10185	Bacteria;Proteobacteria;Alphaproteobacteria;Sphingomonadales;Sphingomonadaceae;Sphingomonas		1	3		4		3
OTU10248	Bacteria;Acidobacteria;Acidobacteria_Gp6;Gp6	2	1	2		2	1	2	4
OTU10293	Bacteria;unclassified_Bacteria		3				1	3
OTU10307	Bacteria;Firmicutes;Bacilli;Bacillales;Paenibacillaceae 1;Paenibacillus	1					2
OTU10359	Bacteria;Bacteroidetes;Flavobacteria;Flavobacteriales;Flavobacteriaceae;Capnocytophaga					1		1
OTU10393	Bacteria;Actinobacteria;Actinobacteria;Actinobacteridae;Actinomycetales;Actinomycineae;Actinomycetaceae;Actinomyces	2	2			1
OTU10584	Bacteria;unclassified_Bacteria	1	5			4	2	5
OTU10673	Bacteria;Proteobacteria;Gammaproteobacteria;Pseudomonadales;Pseudomonadaceae;Pseudomonas				1				1
OTU10751	Bacteria;Proteobacteria;Alphaproteobacteria;Sphingomonadales;Sphingomonadaceae;Sphingosinicella		3	2			1	1
OTU10756	Bacteria;Acidobacteria;Acidobacteria_Gp6;Gp6	6	9	4	3	3	2		7
OTU10820	Bacteria;Acidobacteria;Acidobacteria_Gp6;Gp6				2	1	4	3	1
OTU10897	Bacteria;Acidobacteria;Acidobacteria_Gp4;Gp4			1			4	1
OTU10941	Bacteria;unclassified_Bacteria		2			2	1
OTU10971	Bacteria;unclassified_Bacteria		1		1	7	1
OTU11008	Bacteria;Proteobacteria;Gammaproteobacteria;Xanthomonadales;Sinobacteraceae;Steroidobacter	2	8			2	2	2	2
OTU11026	Bacteria;Actinobacteria;Actinobacteria;Acidimicrobidae;Acidimicrobiales;Acidimicrobineae;Acidimicrobineae_incertae_sedis;Aciditerrimonas		1	1			1
OTU11053	Bacteria;unclassified_Bacteria	3	2	4	3	3	3	1
OTU11072	Bacteria;Acidobacteria;Acidobacteria_Gp22;Gp22	3	6	1	1	6		5	1
OTU11884	Bacteria;Acidobacteria;Acidobacteria_Gp4;Gp4	1				2		2
OTU12026	Bacteria;Firmicutes;Bacilli;Bacillales;Pasteuriaceae;Pasteuria			2			1
OTU12075	Bacteria;Planctomycetes;Planctomycetacia;Planctomycetales;Planctomycetaceae;Planctomyces				1
OTU12168	Bacteria;Proteobacteria;Gammaproteobacteria;Gammaproteobacteria_incertae_sedis;unclassified_Gammaproteobacteria_incertae_sedis	2	2			1	3
OTU12283	Bacteria;Proteobacteria;Gammaproteobacteria;Xanthomonadales;Xanthomonadaceae;Lysobacter			2	1	2			1
OTU12413	Bacteria;Proteobacteria;Gammaproteobacteria;Xanthomonadales;Xanthomonadaceae;Lysobacter	3	4					1	2
OTU12461	Bacteria;Proteobacteria;Alphaproteobacteria;Caulobacterales;Caulobacteraceae;Phenylobacterium								12
OTU12466	Bacteria;Proteobacteria;Gammaproteobacteria;unclassified_Gammaproteobacteria			2	1		1		1
OTU12497	Bacteria;unclassified_Bacteria	1
OTU12516	Bacteria;Firmicutes;Bacilli;Bacillales;Bacillaceae 1;Bacillus		2			2	2	1	2
OTU12792	Bacteria;unclassified_Bacteria	1	1
OTU12887	Bacteria;Proteobacteria;Deltaproteobacteria;Myxococcales;Sorangiineae;unclassified_Sorangiineae				1
OTU12982	Bacteria;Proteobacteria;Alphaproteobacteria;Sphingomonadales;Sphingomonadaceae;Sphingomonas				1	1			2
OTU13272	Bacteria;Proteobacteria;Gammaproteobacteria;Legionellales;Legionellaceae;Legionella						1		1
OTU13285	Bacteria;Proteobacteria;Deltaproteobacteria;unclassified_Deltaproteobacteria		1			1	2
OTU13293	Bacteria;Proteobacteria;unclassified_Proteobacteria					2	1		3
OTU13340	Bacteria;Verrucomicrobia;Subdivision3;Subdivision3_genera_incertae_sedis					1
OTU13348	Bacteria;unclassified_Bacteria				1
OTU13381	Bacteria;Proteobacteria;Gammaproteobacteria;Xanthomonadales;Xanthomonadaceae;Lysobacter	1			1
OTU13692	Bacteria;Proteobacteria;Alphaproteobacteria;Rhizobiales;Methylobacteriaceae;unclassified_Methylobacteriaceae				2		1
OTU13719	Bacteria;Bacteroidetes;Flavobacteria;Flavobacteriales;unclassified_Flavobacteriales				5				1
OTU13752	Bacteria;Proteobacteria;Gammaproteobacteria;Xanthomonadales;Xanthomonadaceae;Arenimonas			1		2
OTU13794	Bacteria;unclassified_Bacteria					5	2
OTU13816	Bacteria;unclassified_Bacteria	1			1
OTU13841	Bacteria;Proteobacteria;Deltaproteobacteria;Myxococcales;Sorangiineae;Polyangiaceae;Sorangium						2		1
OTU13931	Bacteria;Proteobacteria;Gammaproteobacteria;Xanthomonadales;Xanthomonadaceae;unclassified_Xanthomonadaceae	3		1		2	1		1
OTU13969	Bacteria;Proteobacteria;Gammaproteobacteria;Xanthomonadales;Xanthomonadaceae;Luteimonas		1		1			3	1
OTU14025	Bacteria;Acidobacteria;Acidobacteria_Gp10;Gp10	1				1	1	6
OTU14060	Bacteria;Proteobacteria;Betaproteobacteria;Burkholderiales;Oxalobacteraceae;Massilia	3	2	3		1	2	3
OTU14272	Bacteria;Proteobacteria;unclassified_Proteobacteria	2	1			2		1
OTU14531	Bacteria;Acidobacteria;Acidobacteria_Gp6;Gp6				1	1			1
OTU14564	Bacteria;Acidobacteria;Acidobacteria_Gp7;Gp7		3	1			1	6
OTU14673	Bacteria;Proteobacteria;Betaproteobacteria;Rhodocyclales;Rhodocyclaceae;unclassified_Rhodocyclaceae	2	1	1	1				2
OTU14674	Bacteria;WS3;WS3_genera_incertae_sedis	1	1	1	1	3			3
OTU14753	Bacteria;Planctomycetes;unclassified_Planctomycetes		6	1		2	1	1	2
OTU14834	Bacteria;Gemmatimonadetes;Gemmatimonadetes;Gemmatimonadales;Gemmatimonadaceae;Gemmatimonas					1	1
OTU14840	Bacteria;Verrucomicrobia;Subdivision3;Subdivision3_genera_incertae_sedis					1
OTU14929	Bacteria;Acidobacteria;Acidobacteria_Gp6;Gp6	1	1
OTU14986	Bacteria;Bacteroidetes;Bacteroidetes_incertae_sedis;Ohtaekwangia					2
OTU15067	Bacteria;Actinobacteria;Actinobacteria;Acidimicrobidae;Acidimicrobiales;Acidimicrobineae;Acidimicrobiaceae;Ilumatobacter	2	1		1	1	2	1	1
OTU15104	Bacteria;Proteobacteria;Alphaproteobacteria;Caulobacterales;Caulobacteraceae;Phenylobacterium	2	3	7	4	5	8	4	2
OTU15108	Bacteria;Acidobacteria;Acidobacteria_Gp4;Gp4					1		1	2
OTU15134	Bacteria;Bacteroidetes;Sphingobacteria;Sphingobacteriales;Chitinophagaceae;unclassified_Chitinophagaceae	1	1	1	1	2		2	1
OTU15192	Bacteria;unclassified_Bacteria	2	2		2
OTU15220	Bacteria;Actinobacteria;Actinobacteria;unclassified_Actinobacteria	1		3	1		1
OTU15227	Bacteria;Acidobacteria;Acidobacteria_Gp4;Gp4	3		1				3	2
OTU15234	Bacteria;Proteobacteria;Betaproteobacteria;Burkholderiales;Comamonadaceae;unclassified_Comamonadaceae	5	1	1	2	4	3		1
OTU15280	Bacteria;unclassified_Bacteria	3		2	2
OTU15326	Bacteria;Actinobacteria;Actinobacteria;Actinobacteridae;Actinomycetales;Micrococcineae;Microbacteriaceae;Agromyces				1
OTU15329	Bacteria;Verrucomicrobia;unclassified_Verrucomicrobia	1							1
OTU15340	Bacteria;Actinobacteria;Actinobacteria;Actinobacteridae;Actinomycetales;Propionibacterineae;Nocardioidaceae;Nocardioides					1	3	1
OTU15379	Bacteria;Bacteroidetes;Bacteroidetes_incertae_sedis;Ohtaekwangia	1			2	6			3
OTU15490	Bacteria;unclassified_Bacteria	1	1			2	2	1
OTU15569	Bacteria;unclassified_Bacteria					1
OTU15577	Bacteria;Proteobacteria;Gammaproteobacteria;Xanthomonadales;Xanthomonadaceae;Luteimonas						4
OTU15621	Bacteria;Proteobacteria;Deltaproteobacteria;Myxococcales;Nannocystineae;unclassified_Nannocystineae	2	2				1	1	2
OTU15644	Bacteria;Bacteroidetes;Flavobacteria;Flavobacteriales;Flavobacteriaceae;Flavobacterium			1	2	1
OTU15647	Bacteria;unclassified_Bacteria			6	3	2	2	1	2
OTU15671	Bacteria;Acidobacteria;Acidobacteria_Gp3;Gp3		4	1				1
OTU15764	Bacteria;Acidobacteria;Acidobacteria_Gp10;Gp10	1				1
OTU15783	Bacteria;Proteobacteria;unclassified_Proteobacteria	2	1				1	1
OTU15787	Bacteria;Chloroflexi;Anaerolineae;Anaerolineales;Anaerolineaceae;unclassified_Anaerolineaceae				1				2
OTU15901	Bacteria;unclassified_Bacteria					1	1
OTU15903	Bacteria;Acidobacteria;Acidobacteria_Gp3;Gp3				1	8		1
OTU15950	Bacteria;Proteobacteria;Alphaproteobacteria;Sphingomonadales;Sphingomonadaceae;Sphingobium	1		1
OTU16026	Bacteria;Bacteroidetes;Sphingobacteria;Sphingobacteriales;Chitinophagaceae;Terrimonas		2			2			1
OTU16225	Bacteria;Proteobacteria;Betaproteobacteria;unclassified_Betaproteobacteria				1		2	1	2
OTU16322	Bacteria;Actinobacteria;Actinobacteria;Rubrobacteridae;unclassified_Rubrobacteridae		2		2		5
OTU16403	Bacteria;Proteobacteria;Deltaproteobacteria;Myxococcales;unclassified_Myxococcales		1
OTU16421	Bacteria;Proteobacteria;Deltaproteobacteria;unclassified_Deltaproteobacteria			1	1	4	1		1
OTU16446	Bacteria;Actinobacteria;Actinobacteria;Acidimicrobidae;Acidimicrobiales;Acidimicrobineae;Iamiaceae;Iamia	1	3		3	1	1	1	2
OTU16473	Bacteria;Proteobacteria;Alphaproteobacteria;Sphingomonadales;Sphingomonadaceae;Sphingomonas							5	2
OTU16479	Bacteria;Bacteroidetes;Sphingobacteria;Sphingobacteriales;Chitinophagaceae;Niastella	1	1		1	1		1	1
OTU16517	Bacteria;Verrucomicrobia;Subdivision3;Subdivision3_genera_incertae_sedis			1	9			2
OTU16544	Bacteria;Proteobacteria;Alphaproteobacteria;Rhodospirillales;unclassified_Rhodospirillales							1	1
OTU16557	Bacteria;unclassified_Bacteria	1				1	1	3	1
OTU16570	Bacteria;Bacteroidetes;Sphingobacteria;Sphingobacteriales;Chitinophagaceae;unclassified_Chitinophagaceae	4	1		7	4			5
OTU16604	Bacteria;Proteobacteria;Gammaproteobacteria;Enterobacteriales;Enterobacteriaceae;Escherichia/Shigella	1	1	2	5			1
OTU16724	Bacteria;Proteobacteria;Deltaproteobacteria;unclassified_Deltaproteobacteria						1	2
OTU16748	Bacteria;unclassified_Bacteria				7	3		2
OTU16802	Bacteria;Acidobacteria;Acidobacteria_Gp3;Gp3							3	2
OTU16842	Bacteria;Proteobacteria;Betaproteobacteria;Nitrosomonadales;Nitrosomonadaceae;Nitrosospira	5	2	5		1	6	1
OTU16948	Bacteria;Acidobacteria;Acidobacteria_Gp10;Gp10	1	2		3	1	2		1
OTU16999	Bacteria;Armatimonadetes;Armatimonadetes_gp5	1
OTU17001	Bacteria;Bacteroidetes;unclassified_Bacteroidetes								2
OTU17020	Bacteria;Acidobacteria;Acidobacteria_Gp7;Gp7		4		4	4	1	3	1
OTU17034	Bacteria;Verrucomicrobia;Subdivision3;Subdivision3_genera_incertae_sedis				1			1	1
OTU17050	Bacteria;Proteobacteria;Deltaproteobacteria;Myxococcales;Nannocystineae;unclassified_Nannocystineae								2
OTU17097	Bacteria;Planctomycetes;unclassified_Planctomycetes			4	1			1	1
OTU17141	Bacteria;unclassified_Bacteria								2
OTU17282	Bacteria;Verrucomicrobia;Subdivision3;Subdivision3_genera_incertae_sedis				1
OTU17368	Bacteria;Verrucomicrobia;Subdivision3;Subdivision3_genera_incertae_sedis	2			2	1		2
OTU17446	Bacteria;Chloroflexi;unclassified_Chloroflexi		2				2		1
OTU17513	Bacteria;Gemmatimonadetes;Gemmatimonadetes;Gemmatimonadales;Gemmatimonadaceae;Gemmatimonas	1			1		1	3	2
OTU17544	Bacteria;Acidobacteria;Acidobacteria_Gp4;Gp4	1			4	1	2	1	1
OTU17579	Bacteria;Proteobacteria;unclassified_Proteobacteria	4		1
OTU17591	Bacteria;Acidobacteria;Acidobacteria_Gp22;Gp22						1
OTU17636	Bacteria;Proteobacteria;Alphaproteobacteria;Sphingomonadales;Sphingomonadaceae;Sphingomonas	2	1	6	1		1	1
OTU17637	Bacteria;Proteobacteria;Gammaproteobacteria;Xanthomonadales;Xanthomonadaceae;Lysobacter	1			2
OTU17659	Bacteria;Proteobacteria;Gammaproteobacteria;Xanthomonadales;Xanthomonadaceae;Lysobacter	2		1		2		1
OTU17700	Bacteria;Proteobacteria;Alphaproteobacteria;Sphingomonadales;Sphingomonadaceae;Sphingomonas	4	6	7	4	10	5	5
OTU17705	Bacteria;unclassified_Bacteria	2	4	1	3	4	1	3
OTU17767	Bacteria;Bacteroidetes;Sphingobacteria;Sphingobacteriales;Rhodothermaceae;unclassified_Rhodothermaceae	1		1		5
OTU17804	Bacteria;Proteobacteria;Betaproteobacteria;unclassified_Betaproteobacteria	2					5	3	2
OTU17837	Bacteria;Proteobacteria;Alphaproteobacteria;Sphingomonadales;Sphingomonadaceae;Sphingomonas			5	3	3	1	8	2
OTU17842	Bacteria;Proteobacteria;Betaproteobacteria;Burkholderiales;Comamonadaceae;unclassified_Comamonadaceae	1	2	4	1		2	4
OTU17854	Bacteria;Gemmatimonadetes;Gemmatimonadetes;Gemmatimonadales;Gemmatimonadaceae;Gemmatimonas		2			1
OTU17934	Bacteria;unclassified_Bacteria	1	1				1	2	1
OTU17947	Bacteria;Planctomycetes;Planctomycetacia;Planctomycetales;Planctomycetaceae;Gemmata						2
OTU17958	Bacteria;Acidobacteria;Acidobacteria_Gp7;Gp7	2	5	2	1	1		7	4
OTU17979	Bacteria;Acidobacteria;Acidobacteria_Gp6;Gp6	6	4	7	19	11	3	7	14
OTU18034	Bacteria;Proteobacteria;Betaproteobacteria;Rhodocyclales;Rhodocyclaceae;unclassified_Rhodocyclaceae	6	1	4		1	1	1
OTU18125	Bacteria;Actinobacteria;Actinobacteria;Rubrobacteridae;Solirubrobacterales;Conexibacteraceae;Conexibacter	1			1				2
OTU18129	Bacteria;Proteobacteria;Deltaproteobacteria;Myxococcales;Sorangiineae;Polyangiaceae;unclassified_Polyangiaceae		1		1		1
OTU18146	Bacteria;unclassified_Bacteria					2			2
OTU18150	Bacteria;Acidobacteria;Acidobacteria_Gp6;Gp6	1	3		1	1			1
OTU18180	Bacteria;Actinobacteria;Actinobacteria;Rubrobacteridae;Solirubrobacterales;Conexibacteraceae;Conexibacter		1					4
OTU18186	Bacteria;unclassified_Bacteria					2
OTU18205	Bacteria;unclassified_Bacteria	2		1	1	1
OTU18229	Bacteria;Bacteroidetes;Sphingobacteria;Sphingobacteriales;Flammeovirgaceae;unclassified_Flammeovirgaceae						1
OTU18244	Bacteria;Acidobacteria;Acidobacteria_Gp6;Gp6	1	2		3	1	1	1	3
OTU18258	Bacteria;Bacteroidetes;Bacteroidetes_incertae_sedis;Ohtaekwangia		5	1	1	1	1		1
OTU18274	Bacteria;Bacteroidetes;Sphingobacteria;Sphingobacteriales;Sphingobacteriaceae;Pedobacter		2		3	2		2
OTU18294	Bacteria;Proteobacteria;Betaproteobacteria;Burkholderiales;Comamonadaceae;Xenophilus		1	3			1	1	1
OTU18336	Bacteria;Proteobacteria;Deltaproteobacteria;Myxococcales;unclassified_Myxococcales	2	1	1	1		2		1
OTU18503	Bacteria;Proteobacteria;Deltaproteobacteria;Myxococcales;Nannocystineae;Kofleriaceae;Kofleria			2	2
OTU18505	Bacteria;Acidobacteria;Acidobacteria_Gp25;Gp25	4		3		1
OTU18536	Bacteria;Actinobacteria;Actinobacteria;Rubrobacteridae;unclassified_Rubrobacteridae		2	3		3	5	1	4
OTU18553	Bacteria;Proteobacteria;Betaproteobacteria;unclassified_Betaproteobacteria	1	1			3		4	2
OTU18572	Bacteria;Bacteroidetes;Sphingobacteria;Sphingobacteriales;Chitinophagaceae;Parasegetibacter	5	5	7	1	3	4	8
OTU18579	Bacteria;Verrucomicrobia;Subdivision3;Subdivision3_genera_incertae_sedis						1
OTU18597	Bacteria;Bacteroidetes;Sphingobacteria;Sphingobacteriales;Chitinophagaceae;Flavisolibacter		1	1	1	3		9	1
OTU18624	Bacteria;unclassified_Bacteria			1			3
OTU18696	Bacteria;Actinobacteria;Actinobacteria;Actinobacteridae;Actinomycetales;unclassified_Actinomycetales	2		7	2	2	1	3	1
OTU18740	Bacteria;Proteobacteria;Gammaproteobacteria;unclassified_Gammaproteobacteria	1			1	1	7	3	3
OTU18784	Bacteria;unclassified_Bacteria	1	3		2	2		11
OTU18790	Bacteria;Acidobacteria;Acidobacteria_Gp3;Gp3	4	10		2	4	2	3	1
OTU18986	Bacteria;Acidobacteria;Acidobacteria_Gp3;Gp3		3	2		1		1
OTU18990	Bacteria;Acidobacteria;Acidobacteria_Gp7;Gp7	1	1	1	1		1	1
OTU19063	Bacteria;Actinobacteria;Actinobacteria;Actinobacteridae;Actinomycetales;Streptomycineae;Streptomycetaceae;Streptomyces			3	6		2
OTU19074	Bacteria;Actinobacteria;Actinobacteria;Acidimicrobidae;Acidimicrobiales;Acidimicrobineae;unclassified_Acidimicrobineae						1		1
OTU19098	Bacteria;Chloroflexi;unclassified_Chloroflexi	2			8	1	1	1	1
OTU19108	Bacteria;Proteobacteria;Deltaproteobacteria;Myxococcales;Cystobacterineae;Myxococcaceae;Myxococcus			3			2	2	1
OTU19129	Bacteria;Acidobacteria;Acidobacteria_Gp6;Gp6	3	3	4			3	7	6
OTU19135	Bacteria;Proteobacteria;Deltaproteobacteria;Myxococcales;Sorangiineae;unclassified_Sorangiineae						2		3
OTU19152	Bacteria;Bacteroidetes;Sphingobacteria;Sphingobacteriales;Chitinophagaceae;Flavihumibacter				1	1
OTU19163	Bacteria;Actinobacteria;Actinobacteria;Actinobacteridae;Actinomycetales;Micrococcineae;Micrococcaceae;Arthrobacter		2	4	7		3	10	2
OTU19211	Bacteria;Proteobacteria;Deltaproteobacteria;Myxococcales;Nannocystineae;Haliangiaceae;Haliangium	3		2		1	1		2
OTU19223	Bacteria;Proteobacteria;Alphaproteobacteria;Sphingomonadales;Sphingomonadaceae;Sphingomonas	1	1			1	1	1
OTU19236	Bacteria;Acidobacteria;Acidobacteria_Gp4;Gp4	2	3	1	3
OTU19251	Bacteria;Proteobacteria;Gammaproteobacteria;Chromatiales;unclassified_Chromatiales	1	4	1		1		2	7
OTU19381	Bacteria;Proteobacteria;Alphaproteobacteria;Rhizobiales;Hyphomicrobiaceae;Hyphomicrobium	1	2	1		4	8	4	1
OTU19411	Bacteria;Verrucomicrobia;Subdivision3;Subdivision3_genera_incertae_sedis	1	2		4	9	1		4
OTU19432	Bacteria;Actinobacteria;Actinobacteria;Actinobacteridae;Actinomycetales;Pseudonocardineae;Pseudonocardiaceae;unclassified_Pseudonocardiaceae								2
OTU19467	Bacteria;unclassified_Bacteria					1	1	1	5
OTU19485	Bacteria;Proteobacteria;Deltaproteobacteria;unclassified_Deltaproteobacteria	3	10	3	1	3	4	3
OTU19502	Bacteria;Chloroflexi;Anaerolineae;Anaerolineales;Anaerolineaceae;unclassified_Anaerolineaceae	3						1
OTU19597	Bacteria;Proteobacteria;Gammaproteobacteria;Xanthomonadales;Xanthomonadaceae;Pseudoxanthomonas		3		1	7		11	8
OTU19614	Bacteria;Gemmatimonadetes;Gemmatimonadetes;Gemmatimonadales;Gemmatimonadaceae;Gemmatimonas	1		1	2	1		1	2
OTU19641	Bacteria;unclassified_Bacteria	1
OTU19684	Bacteria;Proteobacteria;Alphaproteobacteria;Sphingomonadales;Sphingomonadaceae;Sphingosinicella	1	1	2		3
OTU19685	Bacteria;Chloroflexi;unclassified_Chloroflexi	1	3			1
OTU19689	Bacteria;Proteobacteria;Alphaproteobacteria;Rhizobiales;Xanthobacteraceae;Pseudolabrys	1		1	2	2	1	2	3
OTU19734	Bacteria;Proteobacteria;Betaproteobacteria;unclassified_Betaproteobacteria	1	1	1	1	5		1
OTU19747	Bacteria;Acidobacteria;Acidobacteria_Gp6;Gp6				2			1
OTU19868	Bacteria;Planctomycetes;Planctomycetacia;Planctomycetales;Planctomycetaceae;Blastopirellula					1	2	1	1
OTU19871	Bacteria;Verrucomicrobia;Spartobacteria;Spartobacteria_genera_incertae_sedis					1
OTU19881	Bacteria;Verrucomicrobia;Subdivision3;Subdivision3_genera_incertae_sedis	1
OTU19927	Bacteria;Proteobacteria;Gammaproteobacteria;Xanthomonadales;Xanthomonadaceae;Lysobacter	1			3	3	2	1
OTU19951	Bacteria;Acidobacteria;Acidobacteria_Gp7;Gp7	3	2	2	3	2	1	1	4
OTU19958	Bacteria;Acidobacteria;Acidobacteria_Gp6;Gp6	1		3	3	6	6	2	3
OTU19970	Bacteria;Gemmatimonadetes;Gemmatimonadetes;Gemmatimonadales;Gemmatimonadaceae;Gemmatimonas	1	1	1			3	1
OTU19973	Bacteria;Proteobacteria;Betaproteobacteria;Burkholderiales;Comamonadaceae;Acidovorax	1	2		2		3
OTU19983	Bacteria;unclassified_Bacteria		3	1	1	1		2
OTU20000	Bacteria;unclassified_Bacteria		2	2			1	2	3
OTU20016	Bacteria;Planctomycetes;Planctomycetacia;Planctomycetales;Planctomycetaceae;Rhodopirellula	1	2		1		1
OTU20024	Bacteria;Proteobacteria;Alphaproteobacteria;Rhodospirillales;unclassified_Rhodospirillales	1		1		3			3
OTU20053	Bacteria;Acidobacteria;Acidobacteria_Gp6;Gp6		2		1	4	3	1
OTU20072	Bacteria;unclassified_Bacteria	3	1		1
OTU20074	Bacteria;Actinobacteria;Actinobacteria;unclassified_Actinobacteria	3		3	1	4	1		1
OTU20085	Bacteria;Planctomycetes;Planctomycetacia;Planctomycetales;Planctomycetaceae;unclassified_Planctomycetaceae			2	5	4		2
OTU20111	Bacteria;unclassified_Bacteria	1		1	1		4	2	8
OTU20120	Bacteria;Acidobacteria;Acidobacteria_Gp4;Gp4			1
OTU20125	Bacteria;Acidobacteria;Acidobacteria_Gp6;Gp6	13			9	1		2	4
OTU20190	Bacteria;unclassified_Bacteria				1
OTU20207	Bacteria;Proteobacteria;Betaproteobacteria;Rhodocyclales;Rhodocyclaceae;unclassified_Rhodocyclaceae		5		1	3			1
OTU20229	Bacteria;Planctomycetes;unclassified_Planctomycetes	1						1
OTU20232	Bacteria;Verrucomicrobia;Opitutae;Opitutales;Opitutaceae;Opitutus				3	1		3	2
OTU20248	Bacteria;Proteobacteria;Betaproteobacteria;Rhodocyclales;Rhodocyclaceae;unclassified_Rhodocyclaceae	1		1	3	2	1
OTU20255	Bacteria;Gemmatimonadetes;Gemmatimonadetes;Gemmatimonadales;Gemmatimonadaceae;Gemmatimonas	4		2	4	4	4		2
OTU20280	Bacteria;unclassified_Bacteria	3			3	4	2	1	9
OTU20288	Bacteria;Proteobacteria;Alphaproteobacteria;unclassified_Alphaproteobacteria				2		2
OTU20289	Bacteria;Proteobacteria;Alphaproteobacteria;Sphingomonadales;Sphingomonadaceae;Sphingomonas	2
OTU20302	Bacteria;Proteobacteria;unclassified_Proteobacteria		4	6	2	2
OTU20314	Bacteria;Bacteroidetes;Sphingobacteria;Sphingobacteriales;Chitinophagaceae;unclassified_Chitinophagaceae	8	4	2	1	2		2	5
OTU20323	Bacteria;Proteobacteria;Alphaproteobacteria;Rhizobiales;Rhizobiaceae;Rhizobium	1				2
OTU20334	Bacteria;Bacteroidetes;Sphingobacteria;Sphingobacteriales;Chitinophagaceae;unclassified_Chitinophagaceae	5	3	1	7	4	2	7	7
OTU20399	Bacteria;Proteobacteria;Deltaproteobacteria;Myxococcales;Cystobacterineae;Cystobacteraceae;Anaeromyxobacter		5	3	3		4
OTU20403	Bacteria;Acidobacteria;Acidobacteria_Gp6;Gp6					2
OTU20439	Bacteria;Verrucomicrobia;Verrucomicrobiae;Verrucomicrobiales;Verrucomicrobiaceae;unclassified_Verrucomicrobiaceae	4			1	2	2	1
OTU20494	Bacteria;Proteobacteria;Deltaproteobacteria;unclassified_Deltaproteobacteria						1
OTU20499	Bacteria;unclassified_Bacteria		3		2	2	3	2	7
OTU20508	Bacteria;Bacteroidetes;Sphingobacteria;Sphingobacteriales;Sphingobacteriaceae;Solitalea				1				4
OTU20581	Bacteria;Chloroflexi;Anaerolineae;Anaerolineales;Anaerolineaceae;Bellilinea	5	1		1	2
OTU20678	Bacteria;Acidobacteria;Acidobacteria_Gp6;Gp6	8	1	1	2	1		3
OTU20702	Bacteria;Proteobacteria;Gammaproteobacteria;unclassified_Gammaproteobacteria		1	2	2	1	2	5	1
OTU20726	Bacteria;Proteobacteria;Betaproteobacteria;Burkholderiales;Comamonadaceae;Variovorax	3	1	2	6	5	1
OTU20736	Bacteria;Firmicutes;Bacilli;Bacillales;Planococcaceae;Lysinibacillus					2	1
OTU20741	Bacteria;Proteobacteria;Betaproteobacteria;Rhodocyclales;Rhodocyclaceae;unclassified_Rhodocyclaceae							3
OTU20790	Bacteria;Bacteroidetes;Sphingobacteria;Sphingobacteriales;Cytophagaceae;Dyadobacter			11	2	1		1
OTU20793	Bacteria;Bacteroidetes;Flavobacteria;Flavobacteriales;Flavobacteriaceae;Flavobacterium	1		2	1		2	2	12
OTU20823	Bacteria;Acidobacteria;Acidobacteria_Gp6;Gp6	4	7		5		2
OTU20856	Bacteria;Acidobacteria;Acidobacteria_Gp18;Gp18					1
OTU20859	Bacteria;Chlorobi;Ignavibacteria;Ignavibacteriales;Ignavibacteriaceae;Ignavibacterium			1	1	1		1
OTU20873	Bacteria;unclassified_Bacteria		2			4		1	1
OTU20908	Bacteria;Proteobacteria;Betaproteobacteria;Burkholderiales;Comamonadaceae;Acidovorax	1	1	3	2		1	1
OTU20942	Bacteria;Proteobacteria;Betaproteobacteria;Nitrosomonadales;Nitrosomonadaceae;Nitrosospira	1			3				2
OTU20971	Bacteria;Acidobacteria;Acidobacteria_Gp6;Gp6	7	6	1	5	3	11	6	1
OTU20980	Bacteria;Proteobacteria;Gammaproteobacteria;Xanthomonadales;Sinobacteraceae;Steroidobacter		3	3	1	2		2	1
OTU20997	Bacteria;Gemmatimonadetes;Gemmatimonadetes;Gemmatimonadales;Gemmatimonadaceae;Gemmatimonas	1				2	2	2
OTU21023	Bacteria;Chloroflexi;Anaerolineae;Anaerolineales;Anaerolineaceae;unclassified_Anaerolineaceae	2	3	2	2	3	3
OTU21032	Bacteria;unclassified_Bacteria	1	2		2			2	1
OTU21038	Bacteria;Proteobacteria;Betaproteobacteria;Rhodocyclales;Rhodocyclaceae;unclassified_Rhodocyclaceae	4	6	6	1	1	3	2	5
OTU21050	Bacteria;Acidobacteria;Acidobacteria_Gp6;Gp6	10			3
OTU21051	Bacteria;Acidobacteria;Acidobacteria_Gp4;Gp4	2	1	1	4	2	2	5	3
OTU21135	Bacteria;Proteobacteria;Betaproteobacteria;Rhodocyclales;Rhodocyclaceae;Sterolibacterium	2				2	3		1
OTU21142	Bacteria;Actinobacteria;Actinobacteria;Actinobacteridae;Actinomycetales;Frankineae;unclassified_Frankineae	1		3	1			1	1
OTU21174	Bacteria;Firmicutes;Bacilli;Bacillales;Pasteuriaceae;Pasteuria				1	2
OTU21175	Bacteria;Proteobacteria;Betaproteobacteria;Burkholderiales;Alcaligenaceae;Azohydromonas		4				5	2	3
OTU21197	Bacteria;unclassified_Bacteria	4	2	6	3	4	8	7	3
OTU21213	Bacteria;unclassified_Bacteria	1					2
OTU21222	Bacteria;Proteobacteria;Alphaproteobacteria;Sphingomonadales;Sphingomonadaceae;Sphingomonas	5	1	1	1	4		4	2
OTU21235	Bacteria;Gemmatimonadetes;Gemmatimonadetes;Gemmatimonadales;Gemmatimonadaceae;Gemmatimonas	2	3	1	1	5	1		2
OTU21262	Bacteria;Proteobacteria;Alphaproteobacteria;Sphingomonadales;Sphingomonadaceae;Sphingomonas	1		5	24	5	1	7
OTU21268	Bacteria;Actinobacteria;Actinobacteria;Rubrobacteridae;Solirubrobacterales;Solirubrobacteraceae;Solirubrobacter				2
OTU21290	Bacteria;Chlorobi;Ignavibacteria;Ignavibacteriales;Ignavibacteriaceae;Ignavibacterium	1	1	2	2		1
OTU21311	Bacteria;Gemmatimonadetes;Gemmatimonadetes;Gemmatimonadales;Gemmatimonadaceae;Gemmatimonas	2	4			3	4	2
OTU21328	Bacteria;Proteobacteria;Alphaproteobacteria;Rhizobiales;Rhizobiaceae;Ensifer	1			5		1
OTU21331	Bacteria;unclassified_Bacteria	4						1	1
OTU21334	Bacteria;Acidobacteria;Acidobacteria_Gp10;Gp10	2	1			1
OTU21356	Bacteria;Verrucomicrobia;Spartobacteria;unclassified_Spartobacteria	1			1	2	1		1
OTU21383	Bacteria;Chloroflexi;Thermomicrobia;unclassified_Thermomicrobia			1	1
OTU21448	Bacteria;unclassified_Bacteria	1	3		1
OTU21489	Bacteria;Proteobacteria;Alphaproteobacteria;Sphingomonadales;Sphingomonadaceae;Sphingomonas			1
OTU21502	Bacteria;Proteobacteria;Gammaproteobacteria;Xanthomonadales;Sinobacteraceae;Steroidobacter	3	12	7	2	7	12	8	2
OTU21505	Bacteria;unclassified_Bacteria				2
OTU21518	Bacteria;Chloroflexi;Anaerolineae;Anaerolineales;Anaerolineaceae;unclassified_Anaerolineaceae	10							1
OTU21550	Bacteria;Bacteroidetes;Sphingobacteria;Sphingobacteriales;Chitinophagaceae;Ferruginibacter	5			2				2
OTU21553	Bacteria;Actinobacteria;Actinobacteria;unclassified_Actinobacteria					1	2
OTU21632	Bacteria;Proteobacteria;Gammaproteobacteria;Xanthomonadales;Sinobacteraceae;Steroidobacter	1		1	1		2
OTU21649	Bacteria;Proteobacteria;Deltaproteobacteria;Myxococcales;unclassified_Myxococcales	7	4	1	3	7	3	4	2
OTU21654	Bacteria;Proteobacteria;Alphaproteobacteria;Rhizobiales;Phyllobacteriaceae;Mesorhizobium	1	2	1	1		1		5
OTU21666	Bacteria;Chloroflexi;Anaerolineae;Anaerolineales;Anaerolineaceae;unclassified_Anaerolineaceae			5	3		1
OTU21686	Bacteria;Proteobacteria;Betaproteobacteria;Rhodocyclales;Rhodocyclaceae;unclassified_Rhodocyclaceae					3
OTU21741	Bacteria;Chloroflexi;Anaerolineae;Anaerolineales;Anaerolineaceae;unclassified_Anaerolineaceae	2			1	1		4	1
OTU21753	Bacteria;Acidobacteria;Acidobacteria_Gp25;Gp25		4	4	3	2	8	8	2
OTU21763	Bacteria;unclassified_Bacteria	5	2	1	3	1			2
OTU21798	Bacteria;Actinobacteria;Actinobacteria;Actinobacteridae;Actinomycetales;Propionibacterineae;Nocardioidaceae;Nocardioides	4	1		6	1	3		6
OTU21805	Bacteria;Verrucomicrobia;Subdivision3;Subdivision3_genera_incertae_sedis	1	4	1		9	1		2
OTU21883	Bacteria;unclassified_Bacteria						1
OTU21894	Bacteria;Proteobacteria;Betaproteobacteria;Burkholderiales;Comamonadaceae;unclassified_Comamonadaceae	3		2			1	1	1
OTU21908	Bacteria;Proteobacteria;Betaproteobacteria;unclassified_Betaproteobacteria	2		4		2		2	3
OTU21913	Bacteria;Bacteroidetes;Sphingobacteria;Sphingobacteriales;Chitinophagaceae;Terrimonas	1	1		2
OTU21977	Bacteria;unclassified_Bacteria	3	1		2		1		1
OTU22023	Bacteria;Proteobacteria;Alphaproteobacteria;Rhodospirillales;unclassified_Rhodospirillales	2	14		1	2	2
OTU22026	Bacteria;Proteobacteria;Alphaproteobacteria;Sphingomonadales;Sphingomonadaceae;Novosphingobium	1		7	4			1	5
OTU22032	Bacteria;unclassified_Bacteria	4	2	1	1			1	1
OTU22037	Bacteria;Proteobacteria;Alphaproteobacteria;Sphingomonadales;Sphingomonadaceae;Sphingomonas		1		2			3
OTU22064	Bacteria;unclassified_Bacteria					1	2
OTU22100	Bacteria;Acidobacteria;Acidobacteria_Gp7;Gp7	2	1		2	5		1	1
OTU22123	Bacteria;Proteobacteria;Gammaproteobacteria;unclassified_Gammaproteobacteria					4	1	1
OTU22127	Bacteria;unclassified_Bacteria			2	1			2
OTU22165	Bacteria;Proteobacteria;Deltaproteobacteria;Myxococcales;Nannocystineae;unclassified_Nannocystineae				1
OTU22175	Bacteria;Acidobacteria;Acidobacteria_Gp6;Gp6	3	2		2		1		3
OTU22260	Bacteria;Firmicutes;Bacilli;Bacillales;Planococcaceae;Sporosarcina				3	2	1
OTU22267	Bacteria;Bacteroidetes;Sphingobacteria;Sphingobacteriales;Chitinophagaceae;unclassified_Chitinophagaceae	7	11	6	6	4	1	11	4
OTU22336	Bacteria;Proteobacteria;Gammaproteobacteria;unclassified_Gammaproteobacteria	1			5	5			2
OTU22339	Bacteria;Acidobacteria;Acidobacteria_Gp6;Gp6	7	10	1	12	5	4	1
OTU22350	Bacteria;unclassified_Bacteria	1	2	1			2	8
OTU22389	Bacteria;unclassified_Bacteria		1			2		1
OTU22395	Bacteria;unclassified_Bacteria	1
OTU22407	Bacteria;Acidobacteria;Acidobacteria_Gp3;Gp3					1			1
OTU22425	Bacteria;Proteobacteria;Alphaproteobacteria;Sphingomonadales;Sphingomonadaceae;Sphingomonas	2	3		1		3
OTU22435	Bacteria;Proteobacteria;Betaproteobacteria;Burkholderiales;Comamonadaceae;unclassified_Comamonadaceae	2	1	1	2	1			2
OTU22438	Bacteria;Proteobacteria;Gammaproteobacteria;Xanthomonadales;Xanthomonadaceae;Pseudoxanthomonas	2			16	7			3
OTU22448	Bacteria;Proteobacteria;Gammaproteobacteria;Xanthomonadales;Xanthomonadaceae;Lysobacter	2		5	5	1	3	8	1
OTU22450	Bacteria;Proteobacteria;Alphaproteobacteria;Rhizobiales;Rhizobiaceae;Rhizobium	5	7	23	4	10	2	14	1
OTU22457	Bacteria;Planctomycetes;Planctomycetacia;Planctomycetales;Planctomycetaceae;unclassified_Planctomycetaceae			4	2				2
OTU22515	Bacteria;Chloroflexi;Anaerolineae;Anaerolineales;Anaerolineaceae;unclassified_Anaerolineaceae	1			1	2			5
OTU22525	Bacteria;Firmicutes;Bacilli;Bacillales;Pasteuriaceae;Pasteuria		2		3				1
OTU22536	Bacteria;Proteobacteria;Betaproteobacteria;Rhodocyclales;Rhodocyclaceae;unclassified_Rhodocyclaceae		1
OTU22546	Bacteria;unclassified_Bacteria				3	1		3	1
OTU22569	Bacteria;unclassified_Bacteria		1	3	2				1
OTU22575	Bacteria;Chloroflexi;unclassified_Chloroflexi	23			1		1	1	3
OTU22582	Bacteria;Actinobacteria;Actinobacteria;unclassified_Actinobacteria	1		1	2	1	1		3
OTU22608	Bacteria;Chloroflexi;unclassified_Chloroflexi		1	1	4
OTU22625	Bacteria;Proteobacteria;Alphaproteobacteria;Rhodospirillales;Rhodospirillaceae;unclassified_Rhodospirillaceae								3
OTU22630	Bacteria;Proteobacteria;Deltaproteobacteria;Myxococcales;Nannocystineae;Haliangiaceae;Haliangium		1		2		1	2	3
OTU22656	Bacteria;Acidobacteria;Acidobacteria_Gp16;Gp16		2	3	3	2	3	1	2
OTU22689	Bacteria;unclassified_Bacteria			3	1	1		6	1
OTU22697	Bacteria;Acidobacteria;Acidobacteria_Gp4;Gp4	1				1
OTU22704	Bacteria;unclassified_Bacteria	1	3	1	6		2		2
OTU22716	Bacteria;Acidobacteria;Acidobacteria_Gp6;Gp6		2	3	2	3		4	3
OTU22718	Bacteria;Proteobacteria;Gammaproteobacteria;Xanthomonadales;Xanthomonadaceae;Arenimonas		1		2	1	1	2
OTU22733	Bacteria;Bacteroidetes;Sphingobacteria;Sphingobacteriales;Chitinophagaceae;unclassified_Chitinophagaceae	7	9	2	8	11	1	3	3
OTU22757	Bacteria;Bacteroidetes;Sphingobacteria;Sphingobacteriales;Chitinophagaceae;Chitinophaga	3	1			3	1	2	4
OTU22804	Bacteria;Proteobacteria;Alphaproteobacteria;Sphingomonadales;Sphingomonadaceae;Sphingomonas		1	1	2			6	4
OTU22817	Bacteria;Acidobacteria;Acidobacteria_Gp6;Gp6	1	2		3
OTU22865	Bacteria;Proteobacteria;Betaproteobacteria;Burkholderiales;Oxalobacteraceae;Duganella			1	1			1
OTU22874	Bacteria;Acidobacteria;Acidobacteria_Gp10;Gp10	4	5	1		3	1	2	6
OTU22884	Bacteria;Proteobacteria;Gammaproteobacteria;Xanthomonadales;Xanthomonadaceae;unclassified_Xanthomonadaceae	6	16	1	4	2	1	5	3
OTU22885	Bacteria;Acidobacteria;Acidobacteria_Gp6;Gp6	1	1	2	4		3
OTU22901	Bacteria;Actinobacteria;Actinobacteria;Actinobacteridae;Actinomycetales;Corynebacterineae;Mycobacteriaceae;Mycobacterium	1	2	8	2	1	2	1	12
OTU22906	Bacteria;Bacteroidetes;Sphingobacteria;Sphingobacteriales;Chitinophagaceae;Chitinophaga		2		3
OTU22924	Bacteria;Acidobacteria;Acidobacteria_Gp4;Gp4	2	1		1	1
OTU22955	Bacteria;Planctomycetes;Planctomycetacia;Planctomycetales;Planctomycetaceae;unclassified_Planctomycetaceae				1		1	2	2
OTU22958	Bacteria;Bacteroidetes;Sphingobacteria;Sphingobacteriales;Cytophagaceae;Adhaeribacter	6	10	3	24	10	2	5
OTU22989	Bacteria;Acidobacteria;Acidobacteria_Gp4;Gp4	5	2		1	1	2	2
OTU22990	Bacteria;Verrucomicrobia;Spartobacteria;Spartobacteria_genera_incertae_sedis	1	4	2	1	8	1	3	9
OTU22999	Bacteria;Chloroflexi;unclassified_Chloroflexi					1			2
OTU23035	Bacteria;Firmicutes;Bacilli;Bacillales;Paenibacillaceae 1;Paenibacillus	2	1	7	2	4		1	3
OTU23040	Bacteria;Proteobacteria;Alphaproteobacteria;Caulobacterales;Caulobacteraceae;Caulobacter		1	7	3			3
OTU23047	Bacteria;Proteobacteria;Betaproteobacteria;Rhodocyclales;Rhodocyclaceae;unclassified_Rhodocyclaceae	1	2	3	6		6	16	4
OTU23052	Bacteria;Actinobacteria;Actinobacteria;Actinobacteridae;Actinomycetales;Propionibacterineae;Nocardioidaceae;unclassified_Nocardioidaceae	1					5	2	1
OTU23064	Bacteria;unclassified_Bacteria	2	5	4	4		11	2	1
OTU23093	Bacteria;Proteobacteria;Betaproteobacteria;unclassified_Betaproteobacteria	1	2		1	2
OTU23126	Bacteria;unclassified_Bacteria	2				2	1		7
OTU23128	Bacteria;Proteobacteria;Gammaproteobacteria;Xanthomonadales;Xanthomonadaceae;Pseudoxanthomonas	8	9	3		15	1	3	3
OTU23129	Bacteria;Proteobacteria;Alphaproteobacteria;Sphingomonadales;Sphingomonadaceae;Sphingomonas	2	3	2	4	2	1
OTU23162	Bacteria;Proteobacteria;Alphaproteobacteria;Rhodospirillales;Rhodospirillaceae;Dongia								1
OTU23192	Bacteria;unclassified_Bacteria			3					1
OTU23213	Bacteria;Proteobacteria;Alphaproteobacteria;Sphingomonadales;Sphingomonadaceae;Novosphingobium	4	4	21	9	1		19	2
OTU23216	Bacteria;Actinobacteria;Actinobacteria;Rubrobacteridae;Solirubrobacterales;Solirubrobacteraceae;Solirubrobacter		1	14	10		3	2
OTU23253	Bacteria;Planctomycetes;unclassified_Planctomycetes				1	6		3	1
OTU23278	Bacteria;Planctomycetes;Planctomycetacia;Planctomycetales;Planctomycetaceae;unclassified_Planctomycetaceae		1		3				2
OTU23326	Bacteria;Proteobacteria;Deltaproteobacteria;Myxococcales;Sorangiineae;Phaselicystidaceae;Phaselicystis	4	1	6	1		2	11
OTU23341	Bacteria;Proteobacteria;Gammaproteobacteria;Xanthomonadales;Xanthomonadaceae;Lysobacter	2	1	3	7	3	1	1	2
OTU23361	Bacteria;Acidobacteria;Acidobacteria_Gp6;Gp6	1
OTU23366	Bacteria;Bacteroidetes;Flavobacteria;Flavobacteriales;Flavobacteriaceae;Flavobacterium					1		2	4
OTU23396	Bacteria;Acidobacteria;Acidobacteria_Gp3;Gp3	1	1	1			1
OTU23425	Bacteria;Bacteroidetes;Sphingobacteria;Sphingobacteriales;Chitinophagaceae;Flavisolibacter	9	2		4	4	2	1	1
OTU23435	Bacteria;Bacteroidetes;Sphingobacteria;Sphingobacteriales;Chitinophagaceae;Flavitalea				1	1	2		1
OTU23448	Bacteria;Acidobacteria;Acidobacteria_Gp6;Gp6	1		2	3	1		3	2
OTU23477	Bacteria;Acidobacteria;Acidobacteria_Gp6;Gp6				2
OTU23527	Bacteria;Firmicutes;Clostridia;unclassified_Clostridia		2		3		4	8
OTU23541	Bacteria;Gemmatimonadetes;Gemmatimonadetes;Gemmatimonadales;Gemmatimonadaceae;Gemmatimonas	2	2	1	1	4	2	5	2
OTU23547	Bacteria;Proteobacteria;Alphaproteobacteria;Sphingomonadales;Sphingomonadaceae;Sphingomonas		2	2	4	3			1
OTU23553	Bacteria;Acidobacteria;Acidobacteria_Gp4;Gp4	4	4				1		2
OTU23557	Bacteria;Proteobacteria;Alphaproteobacteria;Sphingomonadales;Sphingomonadaceae;Sphingomonas	1	6	1	6	4	1	15	12
OTU23591	Bacteria;Chloroflexi;Caldilineae;Caldilineales;Caldilineaceae;Caldilinea	4	1		2		1	1	6
OTU23598	Bacteria;Proteobacteria;Alphaproteobacteria;Sphingomonadales;Sphingomonadaceae;Sphingomonas		1	1	2	1	1	1
OTU23600	Bacteria;Acidobacteria;Acidobacteria_Gp6;Gp6	3	3	3		12	3	2	1
OTU23617	Bacteria;Proteobacteria;Betaproteobacteria;unclassified_Betaproteobacteria	2					1	1	2
OTU23622	Bacteria;Chloroflexi;Caldilineae;Caldilineales;Caldilineaceae;Caldilinea	1			6			1	1
OTU23644	Bacteria;Acidobacteria;Acidobacteria_Gp6;Gp6	3	3	2	2	8	4	2
OTU23657	Bacteria;Proteobacteria;Alphaproteobacteria;Sphingomonadales;Sphingomonadaceae;Sphingomonas	3	3		2	13		2
OTU23671	Bacteria;Acidobacteria;Acidobacteria_Gp3;Gp3	1		3
OTU23677	Bacteria;Firmicutes;unclassified_Firmicutes			1	2		2
OTU23692	Bacteria;Proteobacteria;Alphaproteobacteria;Rhizobiales;unclassified_Rhizobiales	1	4			3	1	2	1
OTU23719	Bacteria;Proteobacteria;Alphaproteobacteria;Sphingomonadales;Sphingomonadaceae;Sphingopyxis	1				4
OTU23729	Bacteria;unclassified_Bacteria	4	1	1	3	3
OTU23743	Bacteria;Acidobacteria;Acidobacteria_Gp4;Gp4	2	1	6		5	2	1	2
OTU23748	Bacteria;Gemmatimonadetes;Gemmatimonadetes;Gemmatimonadales;Gemmatimonadaceae;Gemmatimonas	4	2	5	1	7	5	5	1
OTU23766	Bacteria;Actinobacteria;Actinobacteria;unclassified_Actinobacteria			2	1
OTU23788	Bacteria;unclassified_Bacteria		1		6	4		1
OTU23796	Bacteria;Actinobacteria;Actinobacteria;unclassified_Actinobacteria	1	1	1	1				1
OTU23847	Bacteria;unclassified_Bacteria		7		2	5		2	2
OTU23850	Bacteria;Chloroflexi;Anaerolineae;Anaerolineales;Anaerolineaceae;unclassified_Anaerolineaceae	5	7	3	10	1	2	7	7
OTU23882	Bacteria;Acidobacteria;Acidobacteria_Gp10;Gp10	3		2	2	2	1		1
OTU23890	Bacteria;Bacteroidetes;Sphingobacteria;Sphingobacteriales;Cytophagaceae;Dyadobacter	14	4	5	1	4		6	3
OTU23897	Bacteria;Acidobacteria;Acidobacteria_Gp6;Gp6	1				1
OTU23947	Bacteria;Actinobacteria;Actinobacteria;Rubrobacteridae;Solirubrobacterales;Solirubrobacteraceae;Solirubrobacter			14	7		2
OTU23955	Bacteria;unclassified_Bacteria	2		1	4	1
OTU23962	Bacteria;Proteobacteria;Betaproteobacteria;Rhodocyclales;Rhodocyclaceae;unclassified_Rhodocyclaceae	1	6	6	3	2	1	5	2
OTU23965	Bacteria;Proteobacteria;Gammaproteobacteria;Legionellales;Coxiellaceae;Aquicella					2			4
OTU23966	Bacteria;Bacteroidetes;Sphingobacteria;Sphingobacteriales;Chitinophagaceae;Terrimonas		1		2
OTU23983	Bacteria;Actinobacteria;Actinobacteria;Rubrobacteridae;Solirubrobacterales;Solirubrobacteraceae;Solirubrobacter	1	4	11	3	2	11	2
OTU23991	Bacteria;Proteobacteria;Alphaproteobacteria;Caulobacterales;Caulobacteraceae;Phenylobacterium		1	4	1			1
OTU24020	Bacteria;Bacteroidetes;Sphingobacteria;Sphingobacteriales;Chitinophagaceae;Sediminibacterium	3			5	7			2
OTU24023	Bacteria;Verrucomicrobia;Subdivision3;Subdivision3_genera_incertae_sedis	1	2			2	1	2	6
OTU24083	Bacteria;Acidobacteria;Acidobacteria_Gp6;Gp6	3	2		2	7	1	4	6
OTU24098	Bacteria;Proteobacteria;Alphaproteobacteria;Rhodospirillales;unclassified_Rhodospirillales	4	2		2	1	1
OTU24100	Bacteria;Chloroflexi;unclassified_Chloroflexi				2			1	5
OTU24121	Bacteria;Acidobacteria;Acidobacteria_Gp6;Gp6	3			1	1	1	2
OTU24132	Bacteria;unclassified_Bacteria	2		1	5	3	3	3	3
OTU24193	Bacteria;Proteobacteria;Alphaproteobacteria;Sphingomonadales;Sphingomonadaceae;Sphingomonas	2	2	3	2	3	1
OTU24235	Bacteria;Acidobacteria;Acidobacteria_Gp10;Gp10	5	2	1	1	1	8	1
OTU24245	Bacteria;Acidobacteria;Acidobacteria_Gp6;Gp6	2			3	2		6	32
OTU24250	Bacteria;Bacteroidetes;Sphingobacteria;Sphingobacteriales;Chitinophagaceae;Terrimonas		2		1
OTU24272	Bacteria;Proteobacteria;Alphaproteobacteria;Sphingomonadales;Sphingomonadaceae;Sphingomonas	1	1		1	3	2	1	3
OTU24275	Bacteria;Acidobacteria;Acidobacteria_Gp5;Gp5	3				1	1
OTU24285	Bacteria;Proteobacteria;Alphaproteobacteria;Sphingomonadales;Sphingomonadaceae;Sphingosinicella		4	4	4	2	2	2
OTU24301	Bacteria;Acidobacteria;Acidobacteria_Gp4;Gp4	2	1	1	2	3	2	1	3
OTU24318	Bacteria;unclassified_Bacteria					2			1
OTU24365	Bacteria;Actinobacteria;Actinobacteria;Rubrobacteridae;Solirubrobacterales;Solirubrobacteraceae;Solirubrobacter			1
OTU24411	Bacteria;Actinobacteria;Actinobacteria;Actinobacteridae;Actinomycetales;Propionibacterineae;Nocardioidaceae;Nocardioides						1	1	1
OTU24446	Bacteria;Bacteroidetes;Sphingobacteria;Sphingobacteriales;Sphingobacteriaceae;Pedobacter	2	2			3		1
OTU24456	Bacteria;Gemmatimonadetes;Gemmatimonadetes;Gemmatimonadales;Gemmatimonadaceae;Gemmatimonas				1				2
OTU24464	Bacteria;Chloroflexi;Anaerolineae;Anaerolineales;Anaerolineaceae;unclassified_Anaerolineaceae	6			2				1
OTU24465	Bacteria;unclassified_Bacteria		2	2	5	7	1	1
OTU24483	Bacteria;unclassified_Bacteria		2	1	1	1	2	2	3
OTU24501	Bacteria;Proteobacteria;Alphaproteobacteria;Sphingomonadales;Sphingomonadaceae;unclassified_Sphingomonadaceae		1	1	1	1		1	1
OTU24573	Bacteria;Chloroflexi;Anaerolineae;Anaerolineales;Anaerolineaceae;unclassified_Anaerolineaceae	4		4	3	7		4	2
OTU24576	Bacteria;Proteobacteria;Alphaproteobacteria;Rhizobiales;Methylobacteriaceae;Microvirga		2	6	1	1	1		1
OTU24657	Bacteria;Proteobacteria;Alphaproteobacteria;Rhodospirillales;Rhodospirillaceae;unclassified_Rhodospirillaceae								1
OTU24673	Bacteria;Bacteroidetes;Flavobacteria;Flavobacteriales;Cryomorphaceae;unclassified_Cryomorphaceae				1
OTU24693	Bacteria;Chloroflexi;unclassified_Chloroflexi	4		1	6		1	1	1
OTU24695	Bacteria;unclassified_Bacteria		4		2
OTU24703	Bacteria;unclassified_Bacteria	1	1	4		1	5	2
OTU24706	Bacteria;unclassified_Bacteria					1			3
OTU24716	Bacteria;Acidobacteria;Acidobacteria_Gp4;Gp4	6	6		7	12		4	16
OTU24729	Bacteria;Gemmatimonadetes;Gemmatimonadetes;Gemmatimonadales;Gemmatimonadaceae;Gemmatimonas				1	1			1
OTU24763	Bacteria;Bacteroidetes;Sphingobacteria;Sphingobacteriales;Chitinophagaceae;Chitinophaga	8	15	21	15	9	3	4	9
OTU24799	Bacteria;Proteobacteria;Betaproteobacteria;Burkholderiales;Comamonadaceae;Variovorax	1						3	1
OTU24803	Bacteria;Proteobacteria;Alphaproteobacteria;Rhizobiales;unclassified_Rhizobiales		1	1	1	1		1	2
OTU24822	Bacteria;Acidobacteria;Acidobacteria_Gp4;Gp4	1	1			5	1		4
OTU24823	Bacteria;Acidobacteria;Acidobacteria_Gp6;Gp6	2	2	1	3	3	2	1	1
OTU24828	Bacteria;Acidobacteria;Acidobacteria_Gp6;Gp6			1		1	1
OTU24833	Bacteria;Proteobacteria;Gammaproteobacteria;Xanthomonadales;Sinobacteraceae;Steroidobacter	3	8	1	1	2	4	33	29
OTU00392	Bacteria;unclassified_Bacteria	1		2				1
OTU00857	Bacteria;Actinobacteria;Actinobacteria;Actinobacteridae;Actinomycetales;Streptosporangineae;Streptosporangiaceae;Planomonospora	1				1
OTU01578	Bacteria;Acidobacteria;Acidobacteria_Gp4;Gp4					1		1
OTU01688	Bacteria;Acidobacteria;Acidobacteria_Gp25;Gp25		1	1	1		2	1
OTU01729	Bacteria;Proteobacteria;Deltaproteobacteria;unclassified_Deltaproteobacteria		1	1		1
OTU01732	Bacteria;Proteobacteria;Deltaproteobacteria;Myxococcales;Cystobacterineae;Cystobacteraceae;Anaeromyxobacter	1
OTU01833	Bacteria;Acidobacteria;Acidobacteria_Gp4;Gp4					2
OTU01965	Bacteria;Acidobacteria;Acidobacteria_Gp25;Gp25				1		2
OTU01984	Bacteria;Acidobacteria;Acidobacteria_Gp3;Gp3					1
OTU02091	Bacteria;unclassified_Bacteria		2		1
OTU02114	Bacteria;Bacteroidetes;Sphingobacteria;Sphingobacteriales;Chitinophagaceae;Niastella	5
OTU02293	Bacteria;Proteobacteria;Alphaproteobacteria;unclassified_Alphaproteobacteria	1
OTU02549	Bacteria;Acidobacteria;Acidobacteria_Gp5;Gp5	1	1
OTU02752	Bacteria;Acidobacteria;Acidobacteria_Gp17;Gp17	2	1		1	1			2
OTU02856	Bacteria;Acidobacteria;Acidobacteria_Gp6;Gp6	1		1
OTU02906	Bacteria;Acidobacteria;Acidobacteria_Gp3;Gp3					2
OTU02976	Bacteria;Acidobacteria;Acidobacteria_Gp4;Gp4	1							1
OTU03005	Bacteria;Proteobacteria;Betaproteobacteria;Rhodocyclales;Rhodocyclaceae;unclassified_Rhodocyclaceae	1	1	1
OTU03037	Bacteria;Acidobacteria;Acidobacteria_Gp6;Gp6		1			1			1
OTU03083	Bacteria;Acidobacteria;Acidobacteria_Gp4;Gp4			1
OTU03155	Bacteria;unclassified_Bacteria					1
OTU03287	Bacteria;Proteobacteria;unclassified_Proteobacteria						1
OTU03437	Bacteria;Acidobacteria;Acidobacteria_Gp6;Gp6					1		1
OTU03491	Bacteria;Proteobacteria;Betaproteobacteria;Nitrosomonadales;Nitrosomonadaceae;Nitrosospira							2
OTU03496	Bacteria;Acidobacteria;Acidobacteria_Gp6;Gp6		1
OTU03532	Bacteria;Acidobacteria;Acidobacteria_Gp16;Gp16	1							2
OTU03548	Bacteria;Acidobacteria;Acidobacteria_Gp6;Gp6								1
OTU03685	Bacteria;Acidobacteria;Acidobacteria_Gp6;Gp6	2
OTU03694	Bacteria;TM7;TM7_genera_incertae_sedis					7
OTU03716	Bacteria;Acidobacteria;Acidobacteria_Gp6;Gp6							1
OTU03742	Bacteria;Actinobacteria;Actinobacteria;Acidimicrobidae;Acidimicrobiales;Acidimicrobineae;Iamiaceae;Iamia		1
OTU03830	Bacteria;Bacteroidetes;Sphingobacteria;Sphingobacteriales;Chitinophagaceae;Sediminibacterium	1	2		2	1	1	1
OTU03831	Bacteria;Acidobacteria;Acidobacteria_Gp6;Gp6				2
OTU03836	Bacteria;Bacteroidetes;Sphingobacteria;Sphingobacteriales;Chitinophagaceae;Niastella							1
OTU03892	Bacteria;Acidobacteria;Acidobacteria_Gp6;Gp6				1	1	1		1
OTU03929	Bacteria;Acidobacteria;Acidobacteria_Gp6;Gp6								1
OTU04130	Bacteria;Acidobacteria;Acidobacteria_Gp6;Gp6	1	1		2
OTU04140	Bacteria;Acidobacteria;Acidobacteria_Gp6;Gp6			1		1	1		2
OTU04164	Bacteria;Acidobacteria;Acidobacteria_Gp7;Gp7								1
OTU04190	Bacteria;Acidobacteria;Acidobacteria_Gp4;Gp4				1	5			1
OTU04228	Bacteria;Acidobacteria;Acidobacteria_Gp4;Gp4					1			2
OTU04265	Bacteria;unclassified_Bacteria					1
OTU04339	Bacteria;Proteobacteria;Alphaproteobacteria;Rhodospirillales;Acetobacteraceae;Roseomonas						1
OTU04349	Bacteria;Acidobacteria;Acidobacteria_Gp4;Gp4				2
OTU04363	Bacteria;Acidobacteria;Acidobacteria_Gp6;Gp6		2			2			3
OTU04396	Bacteria;Acidobacteria;Acidobacteria_Gp4;Gp4	5	1	1			1
OTU04471	Bacteria;Acidobacteria;Acidobacteria_Gp4;Gp4					2			1
OTU04474	Bacteria;Acidobacteria;Acidobacteria_Gp6;Gp6		2	1			1	1	2
OTU04478	Bacteria;Acidobacteria;Acidobacteria_Gp4;Gp4				1
OTU04511	Bacteria;Acidobacteria;Acidobacteria_Gp17;Gp17							1
OTU04536	Bacteria;unclassified_Bacteria	2	1	1		3	3
OTU04547	Bacteria;Acidobacteria;Acidobacteria_Gp6;Gp6					4	2
OTU04548	Bacteria;Acidobacteria;Acidobacteria_Gp4;Gp4					1		3
OTU04572	Bacteria;Proteobacteria;unclassified_Proteobacteria		1			1		1
OTU04573	Bacteria;Acidobacteria;Acidobacteria_Gp4;Gp4				2
OTU04589	Bacteria;Proteobacteria;Gammaproteobacteria;unclassified_Gammaproteobacteria					1
OTU04624	Bacteria;Acidobacteria;Acidobacteria_Gp6;Gp6				1				1
OTU04645	Bacteria;Acidobacteria;Acidobacteria_Gp5;Gp5					1
OTU04658	Bacteria;Acidobacteria;Acidobacteria_Gp4;Gp4		1				1		2
OTU04660	Bacteria;Acidobacteria;Acidobacteria_Gp6;Gp6		3						1
OTU04669	Bacteria;Proteobacteria;Deltaproteobacteria;Syntrophobacterales;unclassified_Syntrophobacterales		1
OTU04679	Bacteria;Acidobacteria;Acidobacteria_Gp6;Gp6					1
OTU04740	Bacteria;Acidobacteria;Acidobacteria_Gp6;Gp6								1
OTU04754	Bacteria;Bacteroidetes;Sphingobacteria;Sphingobacteriales;Chitinophagaceae;unclassified_Chitinophagaceae	6	6	1	1	2		5	1
OTU04759	Bacteria;unclassified_Bacteria						1
OTU04768	Bacteria;Acidobacteria;Acidobacteria_Gp7;Gp7		3	1	1			2	2
OTU04772	Bacteria;Bacteroidetes;Sphingobacteria;Sphingobacteriales;Chitinophagaceae;Flavitalea	1	3			3		1
OTU04796	Bacteria;Acidobacteria;Acidobacteria_Gp6;Gp6	3	1		1	1	1	1	1
OTU04802	Bacteria;Acidobacteria;Acidobacteria_Gp6;Gp6	1
OTU04814	Bacteria;Acidobacteria;Acidobacteria_Gp6;Gp6					1	3		2
OTU04867	Bacteria;Acidobacteria;Acidobacteria_Gp6;Gp6					1
OTU04882	Bacteria;Nitrospira;Nitrospira;Nitrospirales;Nitrospiraceae;Nitrospira							1
OTU04883	Bacteria;Acidobacteria;Acidobacteria_Gp11;Gp11	1	1		1				1
OTU04888	Bacteria;Acidobacteria;Acidobacteria_Gp6;Gp6		4	1				4
OTU04931	Bacteria;Acidobacteria;Acidobacteria_Gp5;Gp5	1	2
OTU04953	Bacteria;Acidobacteria;Acidobacteria_Gp6;Gp6		1				3
OTU04961	Bacteria;Acidobacteria;Acidobacteria_Gp6;Gp6	1					1	2
OTU04973	Bacteria;Acidobacteria;Acidobacteria_Gp6;Gp6		1				3
OTU04977	Bacteria;Acidobacteria;Acidobacteria_Gp4;Gp4					1
OTU04990	Bacteria;Acidobacteria;Acidobacteria_Gp6;Gp6						1
OTU05023	Bacteria;Acidobacteria;Acidobacteria_Gp6;Gp6								1
OTU05024	Bacteria;Acidobacteria;Acidobacteria_Gp6;Gp6		1						1
OTU05026	Bacteria;Acidobacteria;Acidobacteria_Gp5;Gp5		2		1
OTU05030	Bacteria;Firmicutes;Bacilli;Bacillales;Paenibacillaceae 1;Saccharibacillus			1	1		1		1
OTU05043	Bacteria;Acidobacteria;Acidobacteria_Gp4;Gp4					2
OTU05049	Bacteria;Acidobacteria;Acidobacteria_Gp4;Gp4								1
OTU05052	Bacteria;Acidobacteria;Acidobacteria_Gp4;Gp4					2			2
OTU05104	Bacteria;Acidobacteria;Acidobacteria_Gp6;Gp6		1
OTU05134	Bacteria;Acidobacteria;Acidobacteria_Gp4;Gp4		1						3
OTU05138	Bacteria;Acidobacteria;Acidobacteria_Gp10;Gp10		1	1	2
OTU05223	Bacteria;Acidobacteria;Acidobacteria_Gp6;Gp6	3	1						3
OTU05229	Bacteria;Acidobacteria;Acidobacteria_Gp7;Gp7			2			1
OTU05235	Bacteria;Acidobacteria;Acidobacteria_Gp4;Gp4	1
OTU05242	Bacteria;Acidobacteria;Acidobacteria_Gp6;Gp6								1
OTU05249	Bacteria;Acidobacteria;Acidobacteria_Gp5;Gp5	4	1		2		5	2	2
OTU05275	Bacteria;Gemmatimonadetes;Gemmatimonadetes;Gemmatimonadales;Gemmatimonadaceae;Gemmatimonas	1
OTU05282	Bacteria;Acidobacteria;Acidobacteria_Gp4;Gp4				2
OTU05296	Bacteria;Acidobacteria;Acidobacteria_Gp4;Gp4	1	4	1		1
OTU05313	Bacteria;Acidobacteria;Acidobacteria_Gp4;Gp4		1		1	2		1	1
OTU05329	Bacteria;Gemmatimonadetes;Gemmatimonadetes;Gemmatimonadales;Gemmatimonadaceae;Gemmatimonas				1		1	1	1
OTU05348	Bacteria;Proteobacteria;Alphaproteobacteria;Rhodospirillales;Rhodospirillaceae;unclassified_Rhodospirillaceae			1
OTU05349	Bacteria;Acidobacteria;Acidobacteria_Gp6;Gp6					1			2
OTU05387	Bacteria;Proteobacteria;Gammaproteobacteria;Xanthomonadales;Xanthomonadaceae;Lysobacter	8	2		5	4	2	1	4
OTU05412	Bacteria;Acidobacteria;Acidobacteria_Gp4;Gp4					2			1
OTU05416	Bacteria;unclassified_Bacteria								2
OTU05437	Bacteria;Acidobacteria;Acidobacteria_Gp22;Gp22	2
OTU05453	Bacteria;Acidobacteria;Acidobacteria_Gp6;Gp6	1			1			1	1
OTU05457	Bacteria;Acidobacteria;Acidobacteria_Gp4;Gp4							1
OTU05476	Bacteria;Acidobacteria;Acidobacteria_Gp5;Gp5	3	7		1	2	1	3
OTU05481	Bacteria;Acidobacteria;Acidobacteria_Gp10;Gp10	3	3		2	1
OTU05484	Bacteria;Acidobacteria;Acidobacteria_Gp4;Gp4				1
OTU05497	Bacteria;Acidobacteria;Acidobacteria_Gp4;Gp4				2	1			1
OTU05514	Bacteria;Acidobacteria;Acidobacteria_Gp6;Gp6			1	3	3	2
OTU05521	Bacteria;Nitrospira;Nitrospira;Nitrospirales;Nitrospiraceae;Nitrospira			1		1		1	1
OTU05556	Bacteria;Acidobacteria;Acidobacteria_Gp4;Gp4		1
OTU05572	Bacteria;Acidobacteria;Acidobacteria_Gp6;Gp6	5	1		1	2	2	4	5
OTU05584	Bacteria;Acidobacteria;Acidobacteria_Gp4;Gp4	1							1
OTU05587	Bacteria;Acidobacteria;Acidobacteria_Gp6;Gp6	1		1	2	4		1
OTU05601	Bacteria;Acidobacteria;Acidobacteria_Gp6;Gp6	2	1		1		2	1
OTU05602	Bacteria;Acidobacteria;Acidobacteria_Gp4;Gp4	3	4	1		3		2
OTU05604	Bacteria;Acidobacteria;Acidobacteria_Gp6;Gp6	1	3	2	2	4	2		5
OTU05616	Bacteria;Acidobacteria;Acidobacteria_Gp10;Gp10								1
OTU05638	Bacteria;Proteobacteria;Gammaproteobacteria;Xanthomonadales;Sinobacteraceae;Steroidobacter			1
OTU05645	Bacteria;Proteobacteria;Betaproteobacteria;Rhodocyclales;Rhodocyclaceae;unclassified_Rhodocyclaceae							3
OTU05681	Bacteria;Acidobacteria;Acidobacteria_Gp1;Gp1			1					2
OTU05700	Bacteria;Acidobacteria;Acidobacteria_Gp6;Gp6		2	1	1				3
OTU05703	Bacteria;Acidobacteria;Acidobacteria_Gp4;Gp4	1		12		6	9	4	2
OTU05707	Bacteria;unclassified_Bacteria		1	1	4		5
OTU05726	Bacteria;Acidobacteria;Acidobacteria_Gp6;Gp6				1	1
OTU05737	Bacteria;Acidobacteria;Acidobacteria_Gp6;Gp6		8						4
OTU05790	Bacteria;Proteobacteria;Gammaproteobacteria;unclassified_Gammaproteobacteria					1
OTU06014	Bacteria;Bacteroidetes;Sphingobacteria;Sphingobacteriales;Chitinophagaceae;Parasegetibacter						2
OTU06089	Bacteria;Actinobacteria;Actinobacteria;Actinobacteridae;Actinomycetales;Propionibacterineae;Nocardioidaceae;Aeromicrobium	1
OTU06200	Bacteria;Bacteroidetes;Bacteroidia;Bacteroidales;Porphyromonadaceae;Porphyromonas							1
OTU06203	Bacteria;Actinobacteria;Actinobacteria;Actinobacteridae;Actinomycetales;Corynebacterineae;Corynebacteriaceae;Corynebacterium					1
OTU06312	Bacteria;Chloroflexi;Anaerolineae;Anaerolineales;Anaerolineaceae;unclassified_Anaerolineaceae						1
OTU06382	Bacteria;Acidobacteria;Acidobacteria_Gp6;Gp6	3		3	1	3	3	2	1
OTU06388	Bacteria;Proteobacteria;Betaproteobacteria;unclassified_Betaproteobacteria	1
OTU06490	Bacteria;Proteobacteria;Alphaproteobacteria;Rhodospirillales;Rhodospirillaceae;Skermanella		1			2
OTU06502	Bacteria;Actinobacteria;Actinobacteria;Acidimicrobidae;Acidimicrobiales;Acidimicrobineae;Acidimicrobiaceae;Ilumatobacter				1
OTU06643	Bacteria;Verrucomicrobia;Subdivision3;Subdivision3_genera_incertae_sedis						3
OTU06724	Bacteria;Chloroflexi;Anaerolineae;Anaerolineales;Anaerolineaceae;Longilinea				1		2
OTU06811	Bacteria;Proteobacteria;unclassified_Proteobacteria				1				1
OTU06816	Bacteria;Acidobacteria;Acidobacteria_Gp10;Gp10		1			1
OTU06847	Bacteria;Proteobacteria;Gammaproteobacteria;unclassified_Gammaproteobacteria					1
OTU06995	Bacteria;Acidobacteria;Acidobacteria_Gp6;Gp6			3	1				4
OTU07035	Bacteria;Acidobacteria;Acidobacteria_Gp4;Gp4	3		1	4	4	1	1	1
OTU07036	Bacteria;Proteobacteria;Betaproteobacteria;Rhodocyclales;Rhodocyclaceae;unclassified_Rhodocyclaceae			1	1
OTU07101	Bacteria;Gemmatimonadetes;Gemmatimonadetes;Gemmatimonadales;Gemmatimonadaceae;Gemmatimonas			1			2
OTU07147	Bacteria;Acidobacteria;Acidobacteria_Gp6;Gp6	4		1	1	4	1	1	3
OTU07167	Bacteria;Acidobacteria;Acidobacteria_Gp5;Gp5		1			2			1
OTU07205	Bacteria;Bacteroidetes;Sphingobacteria;Sphingobacteriales;Chitinophagaceae;Terrimonas						1
OTU07370	Bacteria;Acidobacteria;Acidobacteria_Gp4;Gp4				2				1
OTU07398	Bacteria;Acidobacteria;Acidobacteria_Gp6;Gp6								1
OTU07410	Bacteria;Proteobacteria;Betaproteobacteria;unclassified_Betaproteobacteria			1
OTU07425	Bacteria;Proteobacteria;Alphaproteobacteria;Rhizobiales;Methylobacteriaceae;Microvirga	1	1				1
OTU07464	Bacteria;Acidobacteria;Acidobacteria_Gp17;Gp17	1		2	1		2		2
OTU07477	Bacteria;unclassified_Bacteria		1				1		4
OTU07485	Bacteria;Bacteroidetes;Sphingobacteria;Sphingobacteriales;Chitinophagaceae;unclassified_Chitinophagaceae		1			1
OTU07564	Bacteria;Acidobacteria;Acidobacteria_Gp4;Gp4		1		2	4
OTU07693	Bacteria;Chloroflexi;Anaerolineae;Anaerolineales;Anaerolineaceae;unclassified_Anaerolineaceae	3	4						1
OTU07705	Bacteria;Proteobacteria;Gammaproteobacteria;Legionellales;Coxiellaceae;Aquicella	1
OTU07772	Bacteria;Acidobacteria;Acidobacteria_Gp25;Gp25					1			1
OTU07797	Bacteria;Proteobacteria;Betaproteobacteria;Burkholderiales;Comamonadaceae;Variovorax				1
OTU07803	Bacteria;Acidobacteria;Acidobacteria_Gp4;Gp4	2	2	3		2	1	2	3
OTU07880	Bacteria;Acidobacteria;Acidobacteria_Gp4;Gp4				2
OTU07959	Bacteria;Bacteroidetes;Sphingobacteria;Sphingobacteriales;Chitinophagaceae;Flavisolibacter	1					1		1
OTU08036	Bacteria;Proteobacteria;Alphaproteobacteria;Rhizobiales;Methylobacteriaceae;Microvirga						1
OTU08101	Bacteria;Actinobacteria;Actinobacteria;Actinobacteridae;Actinomycetales;Propionibacterineae;Nocardioidaceae;Marmoricola							1
OTU08131	Bacteria;Actinobacteria;Actinobacteria;Actinobacteridae;Actinomycetales;Actinomycineae;Actinomycetaceae;unclassified_Actinomycetaceae	1
OTU08362	Bacteria;unclassified_Bacteria			1		1
OTU08363	Bacteria;Acidobacteria;Acidobacteria_Gp6;Gp6		1		1		1	1	1
OTU08402	Bacteria;Acidobacteria;Acidobacteria_Gp6;Gp6			1
OTU08453	Bacteria;Acidobacteria;Acidobacteria_Gp5;Gp5					2
OTU08601	Bacteria;Verrucomicrobia;Subdivision3;Subdivision3_genera_incertae_sedis	2
OTU08743	Bacteria;Proteobacteria;Gammaproteobacteria;Xanthomonadales;Sinobacteraceae;Steroidobacter		2		4	2	1		3
OTU08768	Bacteria;Acidobacteria;Acidobacteria_Gp18;Gp18	2	6			6	1		4
OTU08805	Bacteria;Acidobacteria;Acidobacteria_Gp6;Gp6	2
OTU08812	Bacteria;Proteobacteria;Alphaproteobacteria;Sphingomonadales;Sphingomonadaceae;Sphingomonas	1	2
OTU08831	Bacteria;Acidobacteria;Acidobacteria_Gp10;Gp10	1						1
OTU08839	Bacteria;Acidobacteria;Acidobacteria_Gp6;Gp6	1		2		3	1	2	3
OTU08862	Bacteria;Acidobacteria;Acidobacteria_Gp5;Gp5	1			2	2
OTU08871	Bacteria;Proteobacteria;Deltaproteobacteria;Myxococcales;unclassified_Myxococcales		1			1			2
OTU08959	Bacteria;Proteobacteria;Betaproteobacteria;Rhodocyclales;Rhodocyclaceae;unclassified_Rhodocyclaceae		1	3		5	1
OTU08969	Bacteria;Proteobacteria;Betaproteobacteria;Burkholderiales;unclassified_Burkholderiales			1
OTU08975	Bacteria;Actinobacteria;Actinobacteria;Acidimicrobidae;Acidimicrobiales;Acidimicrobineae;unclassified_Acidimicrobineae						2
OTU08983	Bacteria;Acidobacteria;Acidobacteria_Gp6;Gp6					2	1
OTU08984	Bacteria;Acidobacteria;Acidobacteria_Gp4;Gp4								1
OTU09032	Bacteria;Acidobacteria;Acidobacteria_Gp6;Gp6	4			1	3	2	1
OTU09058	Bacteria;Proteobacteria;Alphaproteobacteria;Rhizobiales;unclassified_Rhizobiales					1			1
OTU09061	Bacteria;Acidobacteria;Acidobacteria_Gp5;Gp5	1			3	1
OTU09073	Bacteria;Proteobacteria;Deltaproteobacteria;Myxococcales;Sorangiineae;Phaselicystidaceae;Phaselicystis				1				1
OTU09081	Bacteria;unclassified_Bacteria						1
OTU09114	Bacteria;TM7;TM7_genera_incertae_sedis	1		1		1
OTU09174	Bacteria;Acidobacteria;Acidobacteria_Gp10;Gp10						1	3
OTU09198	Bacteria;Acidobacteria;Acidobacteria_Gp6;Gp6				1	4
OTU09225	Bacteria;Proteobacteria;unclassified_Proteobacteria		1	1		1		1
OTU09231	Bacteria;unclassified_Bacteria				1
OTU09257	Bacteria;Acidobacteria;Acidobacteria_Gp6;Gp6	2	4	2	3	5	5	4	6
OTU09260	Bacteria;Acidobacteria;Acidobacteria_Gp11;Gp11		4
OTU09275	Bacteria;Proteobacteria;Alphaproteobacteria;Rhodospirillales;Rhodospirillaceae;unclassified_Rhodospirillaceae		2	1			1		1
OTU09318	Bacteria;Planctomycetes;Planctomycetacia;Planctomycetales;Planctomycetaceae;Blastopirellula				1		1
OTU09331	Bacteria;Acidobacteria;Acidobacteria_Gp4;Gp4	1
OTU09341	Bacteria;Actinobacteria;Actinobacteria;Acidimicrobidae;Acidimicrobiales;Acidimicrobineae;Acidimicrobiaceae;Ilumatobacter							1
OTU09359	Bacteria;Acidobacteria;Acidobacteria_Gp6;Gp6	1	2	1	4			2
OTU09369	Bacteria;unclassified_Bacteria			4		2			1
OTU09370	Bacteria;Chloroflexi;unclassified_Chloroflexi	1
OTU09399	Bacteria;Proteobacteria;Betaproteobacteria;unclassified_Betaproteobacteria					1	2	1
OTU09418	Bacteria;Acidobacteria;Acidobacteria_Gp6;Gp6	2	4			3	2	1	1
OTU09441	Bacteria;Nitrospira;Nitrospira;Nitrospirales;Nitrospiraceae;Nitrospira		1			1	1	3
OTU09451	Bacteria;Acidobacteria;Acidobacteria_Gp18;Gp18	1	1		1				1
OTU09452	Bacteria;Proteobacteria;Gammaproteobacteria;unclassified_Gammaproteobacteria					1	1
OTU09463	Bacteria;Acidobacteria;Acidobacteria_Gp6;Gp6				1
OTU09466	Bacteria;unclassified_Bacteria		1
OTU09472	Bacteria;Acidobacteria;Acidobacteria_Gp4;Gp4	1							2
OTU09488	Bacteria;Proteobacteria;Alphaproteobacteria;Sphingomonadales;Sphingomonadaceae;unclassified_Sphingomonadaceae							1
OTU09503	Bacteria;Acidobacteria;Acidobacteria_Gp16;Gp16						1	1	1
OTU09540	Bacteria;Acidobacteria;Acidobacteria_Gp16;Gp16				1			1
OTU09623	Bacteria;Acidobacteria;Acidobacteria_Gp4;Gp4	1	1		2	2			1
OTU09677	Bacteria;Acidobacteria;Acidobacteria_Gp4;Gp4	2	1				1
OTU09700	Bacteria;Proteobacteria;Gammaproteobacteria;Cardiobacteriales;Cardiobacteriaceae;Cardiobacterium	1				1
OTU09708	Bacteria;Acidobacteria;Acidobacteria_Gp10;Gp10				2
OTU09733	Bacteria;Firmicutes;Negativicutes;Selenomonadales;Veillonellaceae;Veillonella			1		1	1
OTU09780	Bacteria;Acidobacteria;Acidobacteria_Gp15;Gp15	1
OTU09799	Bacteria;Acidobacteria;Acidobacteria_Gp6;Gp6					1	1		1
OTU09800	Bacteria;Proteobacteria;Betaproteobacteria;Burkholderiales;Burkholderiaceae;unclassified_Burkholderiaceae	2	3		1				1
OTU09810	Bacteria;Proteobacteria;Alphaproteobacteria;Sphingomonadales;Sphingomonadaceae;Sphingomonas	1				1
OTU09816	Bacteria;Proteobacteria;Gammaproteobacteria;Pseudomonadales;Pseudomonadaceae;Pseudomonas		2	1				3
OTU09844	Bacteria;Gemmatimonadetes;Gemmatimonadetes;Gemmatimonadales;Gemmatimonadaceae;Gemmatimonas	1
OTU09858	Bacteria;unclassified_Bacteria	1		1			3
OTU09878	Bacteria;unclassified_Bacteria		4	1		1	2	3
OTU09888	Bacteria;Acidobacteria;Acidobacteria_Gp6;Gp6	1	1		1	1		1	1
OTU09977	Bacteria;Acidobacteria;Acidobacteria_Gp6;Gp6	1		1	2	1		3	7
OTU10008	Bacteria;unclassified_Bacteria	2	1		2			2	2
OTU10022	Bacteria;Acidobacteria;Acidobacteria_Gp17;Gp17		1	1
OTU10080	Bacteria;Proteobacteria;Alphaproteobacteria;Rhizobiales;Hyphomicrobiaceae;Rhodoplanes					1
OTU10108	Bacteria;Proteobacteria;Gammaproteobacteria;unclassified_Gammaproteobacteria						1
OTU10124	Bacteria;Proteobacteria;Gammaproteobacteria;unclassified_Gammaproteobacteria		1		1	1
OTU10133	Bacteria;Gemmatimonadetes;Gemmatimonadetes;Gemmatimonadales;Gemmatimonadaceae;Gemmatimonas		1				1
OTU10155	Bacteria;Chloroflexi;unclassified_Chloroflexi	1	2	1	1
OTU10215	Bacteria;unclassified_Bacteria					1	1
OTU10230	Bacteria;Verrucomicrobia;Subdivision3;Subdivision3_genera_incertae_sedis	1
OTU10295	Bacteria;Proteobacteria;Betaproteobacteria;Rhodocyclales;Rhodocyclaceae;unclassified_Rhodocyclaceae		1					1	1
OTU10301	Bacteria;Acidobacteria;Acidobacteria_Gp17;Gp17					1	7		1
OTU10309	Bacteria;Acidobacteria;Acidobacteria_Gp6;Gp6	4		4	2		3	3	2
OTU10321	Bacteria;Chloroflexi;Caldilineae;Caldilineales;Caldilineaceae;Caldilinea	1					2
OTU10333	Bacteria;Acidobacteria;Acidobacteria_Gp3;Gp3		1		1		1
OTU10335	Bacteria;Acidobacteria;Acidobacteria_Gp6;Gp6	1					1		1
OTU10348	Bacteria;unclassified_Bacteria				1
OTU10379	Bacteria;Bacteroidetes;Sphingobacteria;Sphingobacteriales;Chitinophagaceae;unclassified_Chitinophagaceae	8	5		2	6	1	3	1
OTU10424	Bacteria;unclassified_Bacteria				1
OTU10463	Bacteria;Proteobacteria;Betaproteobacteria;unclassified_Betaproteobacteria					1
OTU10509	Bacteria;Bacteroidetes;Sphingobacteria;Sphingobacteriales;Chitinophagaceae;Flavisolibacter		1	1			1
OTU10519	Bacteria;Acidobacteria;Acidobacteria_Gp6;Gp6		1
OTU10553	Bacteria;Chloroflexi;unclassified_Chloroflexi			1	1
OTU10567	Bacteria;Bacteroidetes;Bacteroidetes_incertae_sedis;Ohtaekwangia					1			1
OTU10593	Bacteria;Acidobacteria;unclassified_Acidobacteria	1	1		5	1	2		2
OTU10620	Bacteria;Acidobacteria;Acidobacteria_Gp17;Gp17			2	6		1	1	2
OTU10637	Bacteria;unclassified_Bacteria	3		3	1	2
OTU10650	Bacteria;Proteobacteria;Betaproteobacteria;Rhodocyclales;Rhodocyclaceae;Sterolibacterium			2	3	1
OTU10659	Bacteria;Gemmatimonadetes;Gemmatimonadetes;Gemmatimonadales;Gemmatimonadaceae;Gemmatimonas						2		2
OTU10759	Bacteria;Proteobacteria;Alphaproteobacteria;Sphingomonadales;Sphingomonadaceae;Sphingosinicella	1
OTU10771	Bacteria;Acidobacteria;Acidobacteria_Gp16;Gp16			2
OTU10785	Bacteria;Proteobacteria;Alphaproteobacteria;unclassified_Alphaproteobacteria						1
OTU10813	Bacteria;Chloroflexi;unclassified_Chloroflexi	1	4	3	21		3
OTU10849	Bacteria;Verrucomicrobia;Subdivision3;Subdivision3_genera_incertae_sedis		1	1
OTU10859	Bacteria;Planctomycetes;unclassified_Planctomycetes		2	1	1	1
OTU10880	Bacteria;Acidobacteria;Acidobacteria_Gp6;Gp6		1	1		6	2	1
OTU10884	Bacteria;unclassified_Bacteria			2	2		5		1
OTU10890	Bacteria;Acidobacteria;Acidobacteria_Gp4;Gp4	1					1		2
OTU10930	Bacteria;Gemmatimonadetes;Gemmatimonadetes;Gemmatimonadales;Gemmatimonadaceae;Gemmatimonas	1				3	1		1
OTU10965	Bacteria;Proteobacteria;Alphaproteobacteria;Sphingomonadales;Sphingomonadaceae;Sphingomonas	2	1					2
OTU10986	Bacteria;Proteobacteria;Betaproteobacteria;Burkholderiales;unclassified_Burkholderiales	3	1			1		1
OTU11035	Bacteria;Proteobacteria;Gammaproteobacteria;unclassified_Gammaproteobacteria	1				1	1
OTU11062	Bacteria;Acidobacteria;Acidobacteria_Gp6;Gp6	1	1
OTU11101	Bacteria;Acidobacteria;Acidobacteria_Gp6;Gp6	1		1	2		1	2	5
OTU11470	Bacteria;Verrucomicrobia;Opitutae;Opitutales;Opitutaceae;Opitutus				3
OTU11526	Bacteria;Proteobacteria;Deltaproteobacteria;Myxococcales;Nannocystineae;Kofleriaceae;Kofleria				1
OTU11553	Bacteria;Proteobacteria;Gammaproteobacteria;Legionellales;Coxiellaceae;Aquicella				1
OTU11592	Bacteria;Bacteroidetes;Bacteroidetes_incertae_sedis;Ohtaekwangia	4		1		3
OTU11615	Bacteria;Planctomycetes;Phycisphaerae;Phycisphaerales;Phycisphaeraceae;Phycisphaera							1
OTU11709	Bacteria;unclassified_Bacteria				2		1
OTU11732	Bacteria;Proteobacteria;Alphaproteobacteria;Sphingomonadales;Sphingomonadaceae;Sphingosinicella		1					3
OTU11787	Bacteria;Bacteroidetes;Sphingobacteria;Sphingobacteriales;unclassified_Sphingobacteriales			2				1
OTU11810	Bacteria;Chloroflexi;Anaerolineae;Anaerolineales;Anaerolineaceae;unclassified_Anaerolineaceae					1	1
OTU11811	Bacteria;Actinobacteria;Actinobacteria;Actinobacteridae;Actinomycetales;Frankineae;Geodermatophilaceae;unclassified_Geodermatophilaceae		1		1	1	1	1
OTU11823	Bacteria;Bacteroidetes;unclassified_Bacteroidetes				3			1
OTU11826	Bacteria;Chloroflexi;unclassified_Chloroflexi		1			1
OTU11843	Bacteria;Firmicutes;Bacilli;Bacillales;Bacillaceae 1;Bacillus	1	2	1	1	1	3		3
OTU11859	Bacteria;unclassified_Bacteria					1
OTU11888	Bacteria;Proteobacteria;Gammaproteobacteria;unclassified_Gammaproteobacteria					2
OTU11951	Bacteria;Proteobacteria;Gammaproteobacteria;Xanthomonadales;Xanthomonadaceae;unclassified_Xanthomonadaceae						1
OTU11972	Bacteria;Armatimonadetes;Chthonomonadetes;Chthonomonadales;Chthonomonadaceae;Chthonomonas/Armatimonadetes_gp3				1
OTU11977	Bacteria;Proteobacteria;Gammaproteobacteria;unclassified_Gammaproteobacteria				4
OTU12021	Bacteria;Gemmatimonadetes;Gemmatimonadetes;Gemmatimonadales;Gemmatimonadaceae;Gemmatimonas	1
OTU12066	Bacteria;Proteobacteria;Gammaproteobacteria;Xanthomonadales;Xanthomonadaceae;Lysobacter	1	1		1
OTU12073	Bacteria;Bacteroidetes;Sphingobacteria;Sphingobacteriales;Chitinophagaceae;unclassified_Chitinophagaceae		2	1				7
OTU12156	Bacteria;Bacteroidetes;Sphingobacteria;Sphingobacteriales;Chitinophagaceae;Flavisolibacter								1
OTU12175	Bacteria;Nitrospira;Nitrospira;Nitrospirales;Nitrospiraceae;Nitrospira		1
OTU12202	Bacteria;Bacteroidetes;Sphingobacteria;Sphingobacteriales;Cytophagaceae;Adhaeribacter				1		1
OTU12288	Bacteria;Actinobacteria;Actinobacteria;Rubrobacteridae;Solirubrobacterales;unclassified_Solirubrobacterales						1		1
OTU12294	Bacteria;Gemmatimonadetes;Gemmatimonadetes;Gemmatimonadales;Gemmatimonadaceae;Gemmatimonas				1
OTU12300	Bacteria;Firmicutes;Bacilli;Bacillales;Pasteuriaceae;Pasteuria	1					1
OTU12333	Bacteria;TM7;TM7_genera_incertae_sedis	1
OTU12343	Bacteria;Acidobacteria;Acidobacteria_Gp17;Gp17	1	1				1		3
OTU12439	Bacteria;Bacteroidetes;Sphingobacteria;Sphingobacteriales;Chitinophagaceae;Niastella			1
OTU12460	Bacteria;Actinobacteria;Actinobacteria;Rubrobacteridae;Solirubrobacterales;Solirubrobacteraceae;Solirubrobacter			2				1
OTU12623	Bacteria;Chloroflexi;Anaerolineae;Anaerolineales;Anaerolineaceae;unclassified_Anaerolineaceae						1
OTU12692	Bacteria;TM7;TM7_genera_incertae_sedis				1
OTU12714	Bacteria;Acidobacteria;Acidobacteria_Gp10;Gp10		1	4	2	1	3	1	2
OTU12768	Bacteria;Acidobacteria;Acidobacteria_Gp3;Gp3			3		2	1	3	1
OTU12774	Bacteria;Proteobacteria;Deltaproteobacteria;Myxococcales;unclassified_Myxococcales								1
OTU12798	Bacteria;Firmicutes;Bacilli;Bacillales;Planococcaceae;unclassified_Planococcaceae				1	1
OTU12823	Bacteria;Proteobacteria;Gammaproteobacteria;Xanthomonadales;Sinobacteraceae;Steroidobacter						1
OTU12853	Bacteria;unclassified_Bacteria								1
OTU12855	Bacteria;unclassified_Bacteria					1
OTU12866	Bacteria;Acidobacteria;Acidobacteria_Gp7;Gp7	1	2			2			3
OTU12911	Bacteria;Acidobacteria;Acidobacteria_Gp4;Gp4		1	2		2	1
OTU13042	Bacteria;unclassified_Bacteria			1	3		1	1
OTU13051	Bacteria;Proteobacteria;unclassified_Proteobacteria		1					1
OTU13057	Bacteria;unclassified_Bacteria		1
OTU13066	Bacteria;unclassified_Bacteria					1
OTU13076	Bacteria;Bacteroidetes;Sphingobacteria;Sphingobacteriales;Rhodothermaceae;unclassified_Rhodothermaceae				1		2
OTU13088	Bacteria;Verrucomicrobia;Spartobacteria;Spartobacteria_genera_incertae_sedis						1
OTU13154	Bacteria;unclassified_Bacteria								1
OTU13166	Bacteria;Planctomycetes;Planctomycetacia;Planctomycetales;Planctomycetaceae;Zavarzinella								1
OTU13180	Bacteria;Proteobacteria;Betaproteobacteria;Rhodocyclales;Rhodocyclaceae;unclassified_Rhodocyclaceae	1
OTU13211	Bacteria;Chloroflexi;unclassified_Chloroflexi	3		2	1	1	5	2	2
OTU13217	Bacteria;unclassified_Bacteria			2		2
OTU13250	Bacteria;Bacteroidetes;Bacteroidetes_incertae_sedis;Ohtaekwangia	2	1	3	1	1	1	2
OTU13263	Bacteria;Verrucomicrobia;Subdivision3;Subdivision3_genera_incertae_sedis				4
OTU13394	Bacteria;Acidobacteria;Acidobacteria_Gp7;Gp7		2			2		1	2
OTU13485	Bacteria;unclassified_Bacteria			1	1		2
OTU13490	Bacteria;Proteobacteria;Alphaproteobacteria;Rhodospirillales;Rhodospirillaceae;unclassified_Rhodospirillaceae							1
OTU13494	Bacteria;Chloroflexi;unclassified_Chloroflexi				2
OTU13502	Bacteria;Acidobacteria;Acidobacteria_Gp7;Gp7	1			1
OTU13541	Bacteria;Chloroflexi;unclassified_Chloroflexi				1				1
OTU13547	Bacteria;Proteobacteria;Deltaproteobacteria;unclassified_Deltaproteobacteria	1
OTU13570	Bacteria;Proteobacteria;Alphaproteobacteria;Alphaproteobacteria_incertae_sedis;Geminicoccus						1
OTU13622	Bacteria;Bacteroidetes;Sphingobacteria;Sphingobacteriales;Chitinophagaceae;unclassified_Chitinophagaceae							1
OTU13627	Bacteria;Proteobacteria;Betaproteobacteria;unclassified_Betaproteobacteria				1
OTU13633	Bacteria;Bacteroidetes;Sphingobacteria;Sphingobacteriales;Chitinophagaceae;unclassified_Chitinophagaceae	4	3		2	4
OTU13647	Bacteria;Gemmatimonadetes;Gemmatimonadetes;Gemmatimonadales;Gemmatimonadaceae;Gemmatimonas			1
OTU13658	Bacteria;Actinobacteria;Actinobacteria;Acidimicrobidae;Acidimicrobiales;Acidimicrobineae;unclassified_Acidimicrobineae			3		1	2	3	3
OTU13670	Bacteria;Acidobacteria;Acidobacteria_Gp6;Gp6	2				1	1
OTU13682	Bacteria;Acidobacteria;Acidobacteria_Gp25;Gp25	3	2	3	3	3	2		3
OTU13702	Bacteria;Proteobacteria;Alphaproteobacteria;Sphingomonadales;Sphingomonadaceae;Sphingopyxis		1		1			7	2
OTU13718	Bacteria;Bacteroidetes;Sphingobacteria;Sphingobacteriales;Chitinophagaceae;unclassified_Chitinophagaceae					1
OTU13736	Bacteria;Bacteroidetes;unclassified_Bacteroidetes					1	1
OTU13739	Bacteria;Acidobacteria;Acidobacteria_Gp25;Gp25	1	1	2
OTU13745	Bacteria;unclassified_Bacteria				1				4
OTU13750	Bacteria;Armatimonadetes;Armatimonadetes_gp5	8	1		2	5		4
OTU13863	Bacteria;unclassified_Bacteria	1			4	1
OTU13882	Bacteria;Bacteroidetes;Bacteroidetes_incertae_sedis;Ohtaekwangia				1
OTU13883	Bacteria;Proteobacteria;Deltaproteobacteria;Myxococcales;Nannocystineae;Kofleriaceae;Kofleria	1				2		1
OTU13907	Bacteria;Verrucomicrobia;Subdivision3;Subdivision3_genera_incertae_sedis	3		1		6	1	3
OTU13930	Bacteria;Proteobacteria;Alphaproteobacteria;Sphingomonadales;Sphingomonadaceae;unclassified_Sphingomonadaceae					1
OTU13952	Bacteria;Bacteroidetes;Sphingobacteria;Sphingobacteriales;Chitinophagaceae;unclassified_Chitinophagaceae	2
OTU14004	Bacteria;Acidobacteria;Acidobacteria_Gp4;Gp4			1	1	1
OTU14038	Bacteria;unclassified_Bacteria	2	1		3	1	1		2
OTU14051	Bacteria;Firmicutes;Clostridia;unclassified_Clostridia					1
OTU14139	Bacteria;Chlorobi;Ignavibacteria;Ignavibacteriales;Ignavibacteriaceae;Ignavibacterium		2		1	1	1	1
OTU14141	Bacteria;Acidobacteria;Acidobacteria_Gp4;Gp4	5						1
OTU14154	Bacteria;Planctomycetes;unclassified_Planctomycetes							2
OTU14194	Archaea;Crenarchaeota;Thermoprotei;Fervidicoccales;Fervidicoccaceae;Fervidicoccus			2	1	1	2
OTU14209	Bacteria;Firmicutes;Bacilli;Bacillales;Pasteuriaceae;Pasteuria								1
OTU14219	Bacteria;Proteobacteria;unclassified_Proteobacteria				2		1	1	1
OTU14225	Bacteria;Acidobacteria;Acidobacteria_Gp6;Gp6	1
OTU14281	Bacteria;Proteobacteria;Deltaproteobacteria;Myxococcales;Nannocystineae;unclassified_Nannocystineae						1
OTU14318	Bacteria;Bacteroidetes;Sphingobacteria;Sphingobacteriales;Chitinophagaceae;Flavisolibacter	1	5	2		2	1	11
OTU14321	Bacteria;Proteobacteria;Gammaproteobacteria;unclassified_Gammaproteobacteria			1			1
OTU14360	Bacteria;Proteobacteria;Alphaproteobacteria;Sphingomonadales;Sphingomonadaceae;Sphingomonas	2	1	2	5	3	1	4
OTU14366	Bacteria;Bacteroidetes;Sphingobacteria;Sphingobacteriales;Chitinophagaceae;Terrimonas		2				1
OTU14381	Bacteria;Cyanobacteria/Chloroplast;Cyanobacteria;Family V;GpV		2	1
OTU14385	Bacteria;Bacteroidetes;Bacteroidetes_incertae_sedis;Ohtaekwangia	1
OTU14396	Bacteria;Proteobacteria;Alphaproteobacteria;Rhizobiales;Bradyrhizobiaceae;unclassified_Bradyrhizobiaceae		1		1	1	2
OTU14409	Bacteria;Firmicutes;Bacilli;Bacillales;Pasteuriaceae;Pasteuria	4			1		1	1
OTU14412	Bacteria;Acidobacteria;Acidobacteria_Gp10;Gp10		2				1
OTU14427	Bacteria;Bacteroidetes;Sphingobacteria;Sphingobacteriales;unclassified_Sphingobacteriales	7			2		1		3
OTU14499	Bacteria;Proteobacteria;Gammaproteobacteria;Xanthomonadales;Sinobacteraceae;Steroidobacter	10				1			3
OTU14506	Bacteria;unclassified_Bacteria					1	1		2
OTU14507	Bacteria;Actinobacteria;Actinobacteria;Rubrobacteridae;Solirubrobacterales;Conexibacteraceae;Conexibacter		1					1	1
OTU14511	Bacteria;unclassified_Bacteria	1	3			1	3	3	5
OTU14517	Bacteria;Proteobacteria;Deltaproteobacteria;Myxococcales;unclassified_Myxococcales						2		1
OTU14544	Bacteria;unclassified_Bacteria		1	1	1	1	4
OTU14634	Bacteria;Proteobacteria;Alphaproteobacteria;Rhodospirillales;Acetobacteraceae;unclassified_Acetobacteraceae	1				1
OTU14664	Bacteria;Acidobacteria;Acidobacteria_Gp6;Gp6			1				1
OTU14692	Bacteria;Acidobacteria;Acidobacteria_Gp4;Gp4	3
OTU14693	Bacteria;Chloroflexi;unclassified_Chloroflexi							1
OTU14705	Bacteria;Proteobacteria;Gammaproteobacteria;Xanthomonadales;Xanthomonadaceae;Lysobacter		1	1		3		1
OTU14722	Bacteria;unclassified_Bacteria		3
OTU14731	Bacteria;unclassified_Bacteria						3
OTU14794	Bacteria;Proteobacteria;Gammaproteobacteria;unclassified_Gammaproteobacteria				2
OTU14812	Bacteria;Proteobacteria;Alphaproteobacteria;Rhizobiales;Xanthobacteraceae;Pseudolabrys	1		1	1		2
OTU14819	Bacteria;Bacteroidetes;Sphingobacteria;Sphingobacteriales;Chitinophagaceae;Ferruginibacter				1	1
OTU14821	Bacteria;Proteobacteria;Alphaproteobacteria;Sphingomonadales;Sphingomonadaceae;Sphingomonas		1
OTU14860	Bacteria;Proteobacteria;Deltaproteobacteria;unclassified_Deltaproteobacteria						1
OTU14891	Bacteria;Chloroflexi;unclassified_Chloroflexi			5
OTU14903	Bacteria;unclassified_Bacteria				1
OTU14910	Bacteria;Proteobacteria;Gammaproteobacteria;Pseudomonadales;Pseudomonadaceae;Pseudomonas	4		8	1	1	1	2	1
OTU14961	Bacteria;Verrucomicrobia;Subdivision3;Subdivision3_genera_incertae_sedis	3		1					1
OTU15031	Bacteria;Bacteroidetes;unclassified_Bacteroidetes	1		2	1	1			5
OTU15038	Bacteria;Proteobacteria;Alphaproteobacteria;Sphingomonadales;Sphingomonadaceae;Sphingomonas					1
OTU15055	Bacteria;unclassified_Bacteria			3	3			1	1
OTU15063	Bacteria;Proteobacteria;Betaproteobacteria;Burkholderiales;Burkholderiaceae;Cupriavidus	2	1		2			3	3
OTU15073	Bacteria;Proteobacteria;Gammaproteobacteria;Legionellales;Coxiellaceae;Aquicella	1
OTU15096	Bacteria;Proteobacteria;Alphaproteobacteria;Rhodospirillales;Rhodospirillaceae;unclassified_Rhodospirillaceae	3	1	5	5	4	1	5	2
OTU15132	Bacteria;Actinobacteria;Actinobacteria;Actinobacteridae;Actinomycetales;Frankineae;Acidothermaceae;Acidothermus						1	7
OTU15180	Bacteria;Proteobacteria;Alphaproteobacteria;Sphingomonadales;Sphingomonadaceae;Sphingomonas	1		1		1		1
OTU15216	Bacteria;Bacteroidetes;Sphingobacteria;Sphingobacteriales;Chitinophagaceae;Flavisolibacter	1					1
OTU15279	Bacteria;unclassified_Bacteria							2
OTU15287	Bacteria;Chloroflexi;unclassified_Chloroflexi		5		7	2	2
OTU15308	Bacteria;Proteobacteria;Alphaproteobacteria;Sphingomonadales;Sphingomonadaceae;Sphingosinicella			1
OTU15318	Bacteria;Acidobacteria;Acidobacteria_Gp4;Gp4	1		1		2	1		1
OTU15335	Bacteria;Proteobacteria;Alphaproteobacteria;Sphingomonadales;Sphingomonadaceae;Sphingomonas		1					3	1
OTU15348	Bacteria;Acidobacteria;Acidobacteria_Gp4;Gp4				1
OTU15383	Bacteria;unclassified_Bacteria	1	9	1	3	5	4	4	5
OTU15419	Bacteria;Bacteroidetes;Sphingobacteria;Sphingobacteriales;Chitinophagaceae;Ferruginibacter	1			1
OTU15463	Bacteria;Actinobacteria;Actinobacteria;unclassified_Actinobacteria	3		3	2			2	1
OTU15493	Bacteria;Chloroflexi;unclassified_Chloroflexi	1							1
OTU15539	Bacteria;Acidobacteria;Acidobacteria_Gp4;Gp4		1				1	1
OTU15542	Bacteria;Proteobacteria;Deltaproteobacteria;Myxococcales;unclassified_Myxococcales			1
OTU15547	Bacteria;Proteobacteria;Betaproteobacteria;unclassified_Betaproteobacteria	1						3	1
OTU15563	Bacteria;unclassified_Bacteria					1
OTU15568	Bacteria;Proteobacteria;Deltaproteobacteria;Myxococcales;Nannocystineae;unclassified_Nannocystineae				1
OTU15586	Bacteria;Acidobacteria;Acidobacteria_Gp4;Gp4	1
OTU15591	Bacteria;Bacteroidetes;Sphingobacteria;Sphingobacteriales;Chitinophagaceae;Niastella	2	3	2	1	2	3		6
OTU15612	Bacteria;unclassified_Bacteria	5				1	1		1
OTU15616	Bacteria;Actinobacteria;Actinobacteria;Acidimicrobidae;Acidimicrobiales;Acidimicrobineae;Acidimicrobiaceae;Ilumatobacter			1					1
OTU15708	Bacteria;Actinobacteria;Actinobacteria;Actinobacteridae;Actinomycetales;Micromonosporineae;Micromonosporaceae;unclassified_Micromonosporaceae	1				1	1
OTU15742	Bacteria;Actinobacteria;Actinobacteria;Actinobacteridae;Actinomycetales;Micrococcineae;Intrasporangiaceae;unclassified_Intrasporangiaceae	2
OTU15757	Bacteria;Planctomycetes;unclassified_Planctomycetes	1	1			3	1	2	1
OTU15769	Bacteria;Actinobacteria;Actinobacteria;Acidimicrobidae;Acidimicrobiales;Acidimicrobineae;unclassified_Acidimicrobineae						3
OTU15782	Bacteria;unclassified_Bacteria								3
OTU15793	Bacteria;Proteobacteria;Alphaproteobacteria;Sphingomonadales;Sphingomonadaceae;Sphingomonas	1						2
OTU15801	Bacteria;Chloroflexi;Anaerolineae;Anaerolineales;Anaerolineaceae;unclassified_Anaerolineaceae	2					1
OTU15807	Bacteria;Proteobacteria;Alphaproteobacteria;Sphingomonadales;Sphingomonadaceae;Sphingomonas	3		2		3		4
OTU15855	Bacteria;unclassified_Bacteria				1
OTU15856	Bacteria;Proteobacteria;Alphaproteobacteria;Rhodospirillales;unclassified_Rhodospirillales					1
OTU15891	Bacteria;Acidobacteria;Acidobacteria_Gp17;Gp17				1
OTU15913	Bacteria;Acidobacteria;Acidobacteria_Gp6;Gp6						1
OTU15917	Bacteria;Chloroflexi;Anaerolineae;Anaerolineales;Anaerolineaceae;unclassified_Anaerolineaceae			1			2
OTU15928	Bacteria;Bacteroidetes;Sphingobacteria;Sphingobacteriales;Cytophagaceae;Adhaeribacter				2			1
OTU15958	Bacteria;unclassified_Bacteria			1
OTU15982	Bacteria;Proteobacteria;Gammaproteobacteria;Legionellales;Coxiellaceae;Coxiella				2	1		3	1
OTU15991	Bacteria;Proteobacteria;Alphaproteobacteria;Sphingomonadales;Sphingomonadaceae;Sphingomonas	1	1		1			1
OTU16003	Bacteria;unclassified_Bacteria						1
OTU16007	Bacteria;Proteobacteria;Alphaproteobacteria;Sphingomonadales;Sphingomonadaceae;Sphingomonas				1
OTU16019	Bacteria;Proteobacteria;Gammaproteobacteria;Xanthomonadales;Xanthomonadaceae;Pseudoxanthomonas		1					1
OTU16029	Bacteria;Chloroflexi;unclassified_Chloroflexi	2		1
OTU16079	Bacteria;Acidobacteria;Acidobacteria_Gp10;Gp10			1		5		2
OTU16080	Bacteria;Proteobacteria;Deltaproteobacteria;Myxococcales;Cystobacterineae;Cystobacteraceae;Cystobacter		1	2		2	6	1
OTU16098	Bacteria;Proteobacteria;Deltaproteobacteria;Myxococcales;Sorangiineae;Polyangiaceae;Byssovorax		2
OTU16106	Bacteria;Proteobacteria;Betaproteobacteria;Methylophilales;Methylophilaceae;Methylophilus					1
OTU16141	Bacteria;Proteobacteria;unclassified_Proteobacteria	1		2	2	3	2		1
OTU16148	Bacteria;Proteobacteria;Alphaproteobacteria;Rhizobiales;Methylobacteriaceae;Microvirga	1						1
OTU16175	Bacteria;Actinobacteria;Actinobacteria;Rubrobacteridae;Solirubrobacterales;unclassified_Solirubrobacterales				3		3
OTU16204	Bacteria;Armatimonadetes;Armatimonadetes_gp4					2			2
OTU16218	Bacteria;Proteobacteria;Gammaproteobacteria;Xanthomonadales;Sinobacteraceae;Steroidobacter								1
OTU16223	Bacteria;Acidobacteria;Acidobacteria_Gp22;Gp22	2	2		1	2		1	2
OTU16239	Bacteria;Proteobacteria;Gammaproteobacteria;Xanthomonadales;Sinobacteraceae;Hydrocarboniphaga	3				1		1	2
OTU16240	Bacteria;Proteobacteria;Gammaproteobacteria;Xanthomonadales;Xanthomonadaceae;Lysobacter		2		1
OTU16253	Bacteria;Acidobacteria;Acidobacteria_Gp10;Gp10	1	1	3		1	2	4
OTU16267	Bacteria;Firmicutes;Bacilli;Bacillales;Paenibacillaceae 1;Paenibacillus	1		2			2	1
OTU16277	Bacteria;Proteobacteria;Deltaproteobacteria;Myxococcales;Nannocystineae;Haliangiaceae;Haliangium						1
OTU16282	Bacteria;Bacteroidetes;Sphingobacteria;Sphingobacteriales;unclassified_Sphingobacteriales				2			2
OTU16304	Bacteria;Gemmatimonadetes;Gemmatimonadetes;Gemmatimonadales;Gemmatimonadaceae;Gemmatimonas			2		1		1
OTU16312	Bacteria;Gemmatimonadetes;Gemmatimonadetes;Gemmatimonadales;Gemmatimonadaceae;Gemmatimonas		1	1		1
OTU16379	Bacteria;Gemmatimonadetes;Gemmatimonadetes;Gemmatimonadales;Gemmatimonadaceae;Gemmatimonas		1					1
OTU16412	Bacteria;Proteobacteria;Deltaproteobacteria;Myxococcales;unclassified_Myxococcales			1	1			1	2
OTU16439	Bacteria;Gemmatimonadetes;Gemmatimonadetes;Gemmatimonadales;Gemmatimonadaceae;Gemmatimonas				1
OTU16502	Bacteria;Proteobacteria;Gammaproteobacteria;Xanthomonadales;Xanthomonadaceae;unclassified_Xanthomonadaceae	1	1
OTU16547	Bacteria;Proteobacteria;Gammaproteobacteria;unclassified_Gammaproteobacteria	2	2	1
OTU16548	Bacteria;Planctomycetes;Planctomycetacia;Planctomycetales;Planctomycetaceae;Gemmata						2
OTU16554	Bacteria;Proteobacteria;Alphaproteobacteria;Caulobacterales;Caulobacteraceae;Phenylobacterium			1				1
OTU16559	Bacteria;Proteobacteria;Deltaproteobacteria;Syntrophobacterales;Syntrophaceae;Desulfomonile	1
OTU16580	Bacteria;Proteobacteria;Gammaproteobacteria;Xanthomonadales;Sinobacteraceae;Steroidobacter					1
OTU16583	Bacteria;Bacteroidetes;Bacteroidetes_incertae_sedis;Ohtaekwangia	5			1	2		2	2
OTU16589	Bacteria;Proteobacteria;Alphaproteobacteria;Caulobacterales;Caulobacteraceae;Phenylobacterium					1
OTU16605	Bacteria;Proteobacteria;Deltaproteobacteria;unclassified_Deltaproteobacteria				1			2
OTU16632	Bacteria;Acidobacteria;Acidobacteria_Gp4;Gp4					1
OTU16655	Bacteria;Proteobacteria;unclassified_Proteobacteria	1			2	1
OTU16656	Bacteria;Bacteroidetes;unclassified_Bacteroidetes			1
OTU16664	Bacteria;Acidobacteria;Acidobacteria_Gp4;Gp4	2	1			2	1	1
OTU16669	Bacteria;Proteobacteria;Gammaproteobacteria;unclassified_Gammaproteobacteria		1
OTU16670	Bacteria;Bacteroidetes;Sphingobacteria;Sphingobacteriales;Chitinophagaceae;Terrimonas	3				1
OTU16672	Bacteria;Acidobacteria;Acidobacteria_Gp4;Gp4				1
OTU16683	Bacteria;Proteobacteria;unclassified_Proteobacteria	2	3	3	1	3	1
OTU16726	Bacteria;Proteobacteria;Betaproteobacteria;unclassified_Betaproteobacteria					2
OTU16732	Bacteria;unclassified_Bacteria								1
OTU16733	Bacteria;Proteobacteria;Alphaproteobacteria;Sphingomonadales;Sphingomonadaceae;unclassified_Sphingomonadaceae				1		3
OTU16743	Bacteria;Bacteroidetes;Sphingobacteria;Sphingobacteriales;Chitinophagaceae;unclassified_Chitinophagaceae	5		1	2	2	2
OTU16750	Bacteria;Chloroflexi;unclassified_Chloroflexi					1
OTU16768	Bacteria;unclassified_Bacteria		1						1
OTU16784	Bacteria;Proteobacteria;Gammaproteobacteria;unclassified_Gammaproteobacteria				1
OTU16791	Bacteria;Acidobacteria;Acidobacteria_Gp6;Gp6	2				1		1	4
OTU16794	Bacteria;Acidobacteria;Acidobacteria_Gp7;Gp7				2
OTU16814	Bacteria;Acidobacteria;Acidobacteria_Gp7;Gp7		2					1	1
OTU16831	Bacteria;unclassified_Bacteria					1
OTU16853	Bacteria;Proteobacteria;Gammaproteobacteria;Xanthomonadales;Xanthomonadaceae;Lysobacter								2
OTU16869	Bacteria;Actinobacteria;Actinobacteria;Actinobacteridae;Actinomycetales;Streptosporangineae;unclassified_Streptosporangineae		1		1			1
OTU16898	Bacteria;Proteobacteria;Deltaproteobacteria;unclassified_Deltaproteobacteria	1				8	3	1	1
OTU16904	Bacteria;unclassified_Bacteria		1
OTU16915	Bacteria;Proteobacteria;Alphaproteobacteria;Rhizobiales;unclassified_Rhizobiales	1				1		2	4
OTU16917	Bacteria;Actinobacteria;Actinobacteria;Acidimicrobidae;Acidimicrobiales;Acidimicrobineae;Acidimicrobineae_incertae_sedis;Aciditerrimonas				5			1	4
OTU16923	Bacteria;Proteobacteria;unclassified_Proteobacteria		1		1	2
OTU16947	Bacteria;unclassified_Bacteria		2		4
OTU16958	Bacteria;Planctomycetes;unclassified_Planctomycetes			1
OTU16974	Bacteria;unclassified_Bacteria				1
OTU16986	Bacteria;Acidobacteria;Acidobacteria_Gp7;Gp7							1
OTU17000	Bacteria;Bacteroidetes;Bacteroidetes_incertae_sedis;Ohtaekwangia	1	1	1
OTU17008	Bacteria;unclassified_Bacteria	2			3
OTU17021	Bacteria;unclassified_Bacteria	1		1	1		2
OTU17040	Bacteria;Proteobacteria;Deltaproteobacteria;unclassified_Deltaproteobacteria						1
OTU17045	Bacteria;unclassified_Bacteria				1			2
OTU17058	Bacteria;Bacteroidetes;Sphingobacteria;Sphingobacteriales;Chitinophagaceae;unclassified_Chitinophagaceae	1	3
OTU17063	Bacteria;Proteobacteria;Deltaproteobacteria;Myxococcales;Sorangiineae;unclassified_Sorangiineae			1	1
OTU17081	Bacteria;Verrucomicrobia;Subdivision3;Subdivision3_genera_incertae_sedis						1		4
OTU17082	Bacteria;Verrucomicrobia;Subdivision3;Subdivision3_genera_incertae_sedis					2
OTU17094	Bacteria;Acidobacteria;Acidobacteria_Gp17;Gp17								1
OTU17102	Bacteria;Actinobacteria;Actinobacteria;Actinobacteridae;Actinomycetales;Micrococcineae;Intrasporangiaceae;Janibacter							1	1
OTU17229	Bacteria;Actinobacteria;Actinobacteria;Actinobacteridae;Actinomycetales;Micrococcineae;Micrococcaceae;Arthrobacter		10	2				2
OTU17237	Bacteria;unclassified_Bacteria	1		1		1
OTU17250	Bacteria;Bacteroidetes;Sphingobacteria;Sphingobacteriales;Chitinophagaceae;Flavisolibacter	5	7			5	2	1	2
OTU17255	Bacteria;Acidobacteria;Acidobacteria_Gp3;Gp3	4	2	1	1	1	1	2	3
OTU17260	Bacteria;Proteobacteria;unclassified_Proteobacteria				2				2
OTU17269	Bacteria;Bacteroidetes;Sphingobacteria;Sphingobacteriales;Chitinophagaceae;Chitinophaga		2	1		1	1		2
OTU17302	Bacteria;Proteobacteria;Alphaproteobacteria;Rhizobiales;unclassified_Rhizobiales			3		2		1	2
OTU17318	Bacteria;Acidobacteria;Acidobacteria_Gp6;Gp6					1	1
OTU17320	Bacteria;unclassified_Bacteria							1
OTU17323	Bacteria;unclassified_Bacteria								1
OTU17373	Bacteria;Proteobacteria;Alphaproteobacteria;Rhizobiales;Rhizobiaceae;Ensifer		1		2	1
OTU17384	Bacteria;Planctomycetes;Planctomycetacia;Planctomycetales;Planctomycetaceae;Gemmata		1	1	1
OTU17389	Bacteria;Acidobacteria;Acidobacteria_Gp7;Gp7		1
OTU17393	Bacteria;Proteobacteria;Betaproteobacteria;unclassified_Betaproteobacteria			3					1
OTU17402	Bacteria;Proteobacteria;Deltaproteobacteria;Myxococcales;Nannocystineae;unclassified_Nannocystineae		3	2	3	2	1		3
OTU17462	Bacteria;Proteobacteria;unclassified_Proteobacteria			1
OTU17464	Bacteria;unclassified_Bacteria				1		1	1
OTU17470	Bacteria;Chloroflexi;unclassified_Chloroflexi			2	1	1			1
OTU17476	Bacteria;Gemmatimonadetes;Gemmatimonadetes;Gemmatimonadales;Gemmatimonadaceae;Gemmatimonas		4				1	4
OTU17479	Bacteria;Bacteroidetes;Sphingobacteria;Sphingobacteriales;Chitinophagaceae;unclassified_Chitinophagaceae								1
OTU17487	Bacteria;Firmicutes;Bacilli;Bacillales;Pasteuriaceae;Pasteuria								2
OTU17532	Archaea;Crenarchaeota;Thermoprotei;Fervidicoccales;Fervidicoccaceae;Fervidicoccus	6	2	1	6	3	9	1
OTU17547	Bacteria;Chloroflexi;unclassified_Chloroflexi	1			4	1	1		3
OTU17565	Bacteria;Verrucomicrobia;Opitutae;Opitutales;Opitutaceae;Opitutus	1			1			1
OTU17570	Bacteria;unclassified_Bacteria	1				3	1
OTU17574	Bacteria;Acidobacteria;Acidobacteria_Gp10;Gp10			1			2
OTU17583	Bacteria;Proteobacteria;Deltaproteobacteria;Myxococcales;Nannocystineae;Haliangiaceae;Haliangium		1	4		1	2	3	1
OTU17584	Bacteria;Proteobacteria;Alphaproteobacteria;Rhizobiales;unclassified_Rhizobiales								1
OTU17608	Bacteria;Verrucomicrobia;Subdivision3;Subdivision3_genera_incertae_sedis	1			1
OTU17611	Bacteria;Firmicutes;unclassified_Firmicutes					1	2	2
OTU17624	Bacteria;Proteobacteria;Deltaproteobacteria;Myxococcales;Nannocystineae;unclassified_Nannocystineae	2			2		6		1
OTU17680	Bacteria;Proteobacteria;Betaproteobacteria;Rhodocyclales;Rhodocyclaceae;unclassified_Rhodocyclaceae				1
OTU17701	Bacteria;Proteobacteria;Alphaproteobacteria;Rhodospirillales;Rhodospirillaceae;Tistrella		2		1	3	1	3
OTU17735	Bacteria;Proteobacteria;Gammaproteobacteria;unclassified_Gammaproteobacteria	3		1		3
OTU17774	Bacteria;unclassified_Bacteria					2		1
OTU17784	Bacteria;Proteobacteria;Betaproteobacteria;Rhodocyclales;Rhodocyclaceae;Azoarcus	3	2	3	3			2	1
OTU17792	Bacteria;Proteobacteria;Betaproteobacteria;unclassified_Betaproteobacteria	4	1	1	3		2		1
OTU17806	Bacteria;Actinobacteria;Actinobacteria;Acidimicrobidae;Acidimicrobiales;Acidimicrobineae;Iamiaceae;Iamia								1
OTU17808	Bacteria;Gemmatimonadetes;Gemmatimonadetes;Gemmatimonadales;Gemmatimonadaceae;Gemmatimonas	1			1				3
OTU17826	Bacteria;Proteobacteria;Alphaproteobacteria;Sphingomonadales;Sphingomonadaceae;Sphingomonas			5	1
OTU17828	Bacteria;Proteobacteria;Betaproteobacteria;Burkholderiales;Comamonadaceae;unclassified_Comamonadaceae	4	3	20	1	1	3	2	3
OTU17834	Bacteria;Verrucomicrobia;Opitutae;Opitutales;Opitutaceae;Opitutus								1
OTU17849	Bacteria;Proteobacteria;Gammaproteobacteria;Gammaproteobacteria_incertae_sedis;Thioprofundum				2
OTU17863	Bacteria;Actinobacteria;Actinobacteria;Acidimicrobidae;Acidimicrobiales;Acidimicrobineae;Iamiaceae;Iamia		1
OTU17867	Bacteria;Chloroflexi;unclassified_Chloroflexi				2
OTU17894	Bacteria;Bacteroidetes;Bacteroidetes_incertae_sedis;Ohtaekwangia	1		2	4	2		1
OTU17907	Bacteria;Bacteroidetes;Sphingobacteria;Sphingobacteriales;Chitinophagaceae;Niastella					1	2
OTU17908	Bacteria;Firmicutes;unclassified_Firmicutes			1	3		1
OTU17928	Bacteria;Proteobacteria;Alphaproteobacteria;Sphingomonadales;Sphingomonadaceae;Sphingomonas		2		1				1
OTU17930	Bacteria;Chloroflexi;Anaerolineae;Anaerolineales;Anaerolineaceae;unclassified_Anaerolineaceae						1
OTU17932	Bacteria;Acidobacteria;Acidobacteria_Gp4;Gp4	2				1
OTU17963	Bacteria;Gemmatimonadetes;Gemmatimonadetes;Gemmatimonadales;Gemmatimonadaceae;Gemmatimonas								1
OTU17978	Bacteria;Proteobacteria;Gammaproteobacteria;Pseudomonadales;Pseudomonadaceae;Rhizobacter			1
OTU18056	Bacteria;Verrucomicrobia;Subdivision3;Subdivision3_genera_incertae_sedis	1	1	2	1
OTU18078	Bacteria;Firmicutes;Bacilli;Bacillales;Pasteuriaceae;Pasteuria				1				1
OTU18124	Bacteria;Actinobacteria;Actinobacteria;unclassified_Actinobacteria	1		4	1		4		3
OTU18130	Bacteria;Proteobacteria;Alphaproteobacteria;Rhodospirillales;Acetobacteraceae;Roseomonas					1			3
OTU18137	Bacteria;Bacteroidetes;Sphingobacteria;Sphingobacteriales;Rhodothermaceae;unclassified_Rhodothermaceae	1		2		1
OTU18145	Bacteria;Proteobacteria;Betaproteobacteria;Hydrogenophilales;Hydrogenophilaceae;Sulfuricella					1			1
OTU18164	Bacteria;Proteobacteria;Alphaproteobacteria;Sphingomonadales;Sphingomonadaceae;Sphingosinicella		2				1
OTU18166	Bacteria;Acidobacteria;Acidobacteria_Gp4;Gp4		1			5			3
OTU18174	Bacteria;Proteobacteria;Deltaproteobacteria;Myxococcales;Cystobacterineae;Cystobacteraceae;Cystobacter								2
OTU18181	Bacteria;unclassified_Bacteria	1	1		2	1
OTU18188	Bacteria;Proteobacteria;Alphaproteobacteria;unclassified_Alphaproteobacteria							1
OTU18216	Bacteria;Proteobacteria;Alphaproteobacteria;Rhizobiales;unclassified_Rhizobiales	2	1	3	2	3	3	2	2
OTU18225	Bacteria;Planctomycetes;Planctomycetacia;Planctomycetales;Planctomycetaceae;unclassified_Planctomycetaceae				1	1
OTU18243	Bacteria;unclassified_Bacteria		1				1		1
OTU18249	Bacteria;Proteobacteria;Deltaproteobacteria;Myxococcales;Sorangiineae;Polyangiaceae;unclassified_Polyangiaceae						1
[truncated: 11,301 more rows]
